# Supplementary material for: rac-(6S)-6-Hy­droxy-6-{2-[2-(propan-2-yl­idene)hydrazinyl­idene]prop­yl}indolo[2,1-b]quinazolin-12(6H)-one
Source: Acta Crystallogr Sect E Struct Rep Online. 2011 Sep 30;67(Pt 10):o2695–6. doi: 10.1107/S1600536811037408 (PMC3201358; doi:10.1107/S1600536811037408)
Supplement: Supplementary file 1 [file e-67-o2695-sup1.cif]

##############################################################################
#                                                                            #
# This CIF contains the data in a paper accepted for publication in          #
# Acta Crystallographica Section E. It conforms to the requirements of       #
# Notes for Authors for Acta Crystallographica Section E, and has been       #
# peer reviewed under the auspices of the IUCr Commission on Journals.       #
#                                                                            #
# Full details of the Crystallographic Information File format               #
# are given in the paper "The Crystallographic Information File (CIF):       #
# a New Standard Archive File for Crystallography" by S. R. Hall, F. H.      #
# Allen and I. D. Brown [Acta Cryst. (1991), A47, 655-685].                  #
#                                                                            #
# The current version of the core CIF dictionary is obtainable from          #
# ftp://ftp.iucr.org/pub/cif_core.dic.                                       #
#                                                                            #
# Software is freely available for graphical display of the structure(s)     #
# in this CIF. For information consult the CIF software page                 #
# http://www.iucr.org/resources/cif/software.                                #
#                                                                            #
# This file may be used for bona fide research purposes within the           #
# scientific community so long as proper attribution is given to the journal # 
# article from which it was obtained.                                        #
#                                                                            #
##############################################################################
data_global
_audit_creation_method     CRYSTALS_ver_14.11
_journal_date_recd_electronic     2011-09-06
_journal_date_accepted     2011-09-14
_journal_name_full     'Acta Crystallographica, Section E'
_journal_year     2011
_journal_volume     67
_journal_issue     10
_journal_page_first     o2695
_journal_page_last     o2696
_journal_paper_category     QO
_journal_coeditor_code     LD2027
_publ_contact_author_name     'Peter Grundt'
_publ_contact_author_address
;
 Department of Chemistry & Biochemistry,
 University of Minnesota Duluth,
 1039 University Drive,
 Duluth, MN 55803, USA.
;
_publ_contact_author_email     'pgrundt@d.umn.edu'
_publ_contact_author_fax     '+1 218 726 7394'
_publ_contact_author_phone     '+1 218 726 6939'
_publ_section_title
;\
<i>rac</i>-(6<i>S</i>)-6-Hydroxy-6-{2-[2-(propan-2-ylidene)hydrazinylidene]\
propyl}indolo[2,1-<i>b</i>]quinazolin-12(6<i>H</i>)-one
;
loop_
    _publ_author_name
    _publ_author_footnote
    _publ_author_address
    'Rodstein, Matthew E.' .
;
Department of Chemistry and Biochemistry
University of Minnesota Duluth
1039 University Drive
Duluth, MN 55812, USA
;
    'Steffen, Paul D.' .
;
Department of Chemistry and Biochemistry
University of Minnesota Duluth
1039 University Drive
Duluth, MN 55812, USA
;
    'Krivogorsky, Bogdana' .
;
Department of Chemistry and Biochemistry
University of Minnesota Duluth
1039 University Drive
Duluth, MN 55812, USA
;
    'Grundt, Peter' .
;
Department of Chemistry and Biochemistry
University of Minnesota Duluth
1039 University Drive
Duluth, MN 55812, USA
;
_chemical_melting_point     ?
data_I
_chemical_name_systematic
;
<i>rac</i>-(6<i>S</i>)-6-Hydroxy-6-{2-[2-(propan-2-
ylidene)hydrazinylidene]propyl}indolo[2,1-<i>b</i>]quinazolin-12(6<i>H</i>)-one
;
_chemical_formula_moiety     'C21 H20 N4 O2'
_chemical_formula_sum     'C21 H20 N4 O2'
_chemical_formula_iupac     'C21 H20 N4 O2'
_chemical_formula_weight     360.42
_symmetry_cell_setting     monoclinic
_symmetry_space_group_name_H-M     'P 21/n'
_symmetry_space_group_name_Hall     '-P 2yn'
loop_
    _symmetry_equiv_pos_as_xyz
    'x,y,z'
    '-x,-y,-z'
    '-x+1/2,y+1/2,-z+1/2'
    'x+1/2,-y+1/2,z+1/2'
_cell_length_a     8.6788(17)
_cell_length_b     15.117(3)
_cell_length_c     13.283(3)
_cell_angle_alpha     90
_cell_angle_beta     99.58(3)
_cell_angle_gamma     90
_cell_volume     1718.4(6)
_cell_formula_units_Z     4
_cell_measurement_reflns_used     1820
_cell_measurement_theta_min     25
_cell_measurement_theta_max     2
_cell_measurement_temperature     100
_cell_special_details     ?
_exptl_crystal_description     'block'
_exptl_crystal_colour     colourless
_exptl_crystal_size_max     0.200
_exptl_crystal_size_mid     0.200
_exptl_crystal_size_min     0.200
_exptl_crystal_density_diffrn     1.393
_exptl_crystal_density_meas     ?
_exptl_crystal_density_method     'not measured'
_exptl_crystal_F_000     760
_exptl_absorpt_coefficient_mu     0.093
_exptl_absorpt_correction_type     multi-scan
_exptl_absorpt_process_details     '(ABSCOR; Higashi, 1995)'
_exptl_absorpt_correction_T_min     0.98
_exptl_absorpt_correction_T_max     0.98
_exptl_special_details
;
^1^H NMR (DMSO-d^6^, 500 MHz): \d 0.82 (s, 3H), 1.63 (s, 6H), 3.38 (d, J 16.6,
1H), 3.44 (d, J 16.5, 1H), 6.88 (s, 1H), 7.35 (t, J 7.3, 1H), 7.46 (t, J 7.7,
1H), 7.59 (t, J 7.2, 1H), 7.62 (d, J 6.7, 1H), 7.78 (d, J 8.0, 1H), 7.87 (t, J
8.3, 1H), 8.28 (d, J 7.8, 1H), 8.39 (d, J 7.7, 1H). ^13^C NMR (DMSO-d^6^, 125
MHz): \d 16.5, 17.3, 24.3, 45.5, 75.3, 115.9, 121.2, 123.4, 126.2, 126.3,
127.0, 127.3, 129.2, 134.4, 134.6, 139.2, 147.2, 157.6, 158.9, 159.0, 161.2.
;
_diffrn_ambient_temperature     100
_diffrn_radiation_type     'Mo K\a'
_diffrn_radiation_wavelength     0.71073
_diffrn_radiation_source     'Mo Sealed tube tube'
_diffrn_radiation_monochromator     'graphite'
_diffrn_measurement_device_type     'Rigaku R-AXIS RAPID II image-plate'
_diffrn_measurement_device     'image plate'
_diffrn_measurement_method     \w/2\q
_diffrn_detector_area_resol_mean     10
_diffrn_reflns_number     11165
_diffrn_reflns_av_R_equivalents     0.096
_diffrn_reflns_theta_min     3.053
_diffrn_reflns_theta_max     24.711
_diffrn_reflns_theta_full     24.711
_diffrn_measured_fraction_theta_max     0.996
_diffrn_measured_fraction_theta_full     0.996
_diffrn_reflns_limit_h_min     -10
_diffrn_reflns_limit_h_max     9
_diffrn_reflns_limit_k_min     -17
_diffrn_reflns_limit_k_max     17
_diffrn_reflns_limit_l_min     -14
_diffrn_reflns_limit_l_max     15
_diffrn_standards_number     0
_diffrn_standards_interval_count     .
_diffrn_standards_interval_time     .
_diffrn_standards_decay_%     ?
_refine_special_details
;
Crystals for Windows program eliminates all reflections with [sin\q/\l]^2^ <
0.01 in order to eliminate reflections that may be poorly measured in the
 vicinity of the beam stop. Such filter eliminated 15 reflections, which
  resulted in difference between 2914 measured unique reflections and 2899
  reflections used for refinement.
;
_reflns_number_total     2914
_reflns_number_gt     1850
_reflns_threshold_expression     I>2\s(I)
_refine_ls_structure_factor_coef     Fsqd
_refine_ls_matrix_type     full
_refine_ls_R_factor_all     0.0980
_refine_ls_R_factor_gt     0.0624
_refine_ls_wR_factor_all     0.1605
_refine_ls_wR_factor_gt     0.1284
_refine_ls_wR_factor_ref     0.1605
_refine_ls_goodness_of_fit_ref     1.0129
_refine_ls_number_reflns     2899
_refine_ls_number_parameters     244
_refine_ls_number_restraints     0
_refine_ls_number_constraints     13
_refine_ls_hydrogen_treatment     refU
_refine_ls_weighting_scheme     calc
_refine_ls_weighting_details
;
Method, part 1, Chebychev polynomial,(Watkin, 1994; Prince, 1982)
[weight] = 1.0/[A~0~*T~0~(x)+A~1~*T~1~(x) ... +A~n-1~]*T~n-1~(x)]
where A~i~ are the Chebychev coefficients listed below and x= Fcalc/Fmax
Method = Robust Weighting (Prince, 1982)
W = [weight] * [1-(deltaF/6*sigmaF)^2^]^2^
A~i~ are:
5.56 6.74 1.72
;
_atom_sites_solution_hydrogens     geom
_atom_sites_solution_primary     direct
_atom_sites_solution_secondary     difmap
_refine_ls_shift/su_max     0.0001471
_refine_ls_shift/su_mean     0.0000159
_refine_diff_density_max     0.59
_refine_diff_density_min     -0.48
_refine_ls_extinction_method     'None'
loop_
    _atom_type_symbol
    _atom_type_scat_Cromer_Mann_a1
    _atom_type_scat_Cromer_Mann_a2
    _atom_type_scat_Cromer_Mann_a3
    _atom_type_scat_Cromer_Mann_a4
    _atom_type_scat_Cromer_Mann_b1
    _atom_type_scat_Cromer_Mann_b2
    _atom_type_scat_Cromer_Mann_b3
    _atom_type_scat_Cromer_Mann_b4
    _atom_type_scat_Cromer_Mann_c
    _atom_type_scat_dispersion_real
    _atom_type_scat_dispersion_imag
    _atom_type_scat_source
    C 2.3100 1.0200 1.5886 0.8650 20.8439 10.2075 0.5687 51.6512 0.2156 0.0033
                                                                          0.0016
                                'International Tables Vol C 4.2.6.8 and 6.1.1.4'
    H 0.4930 0.3229 0.1402 0.0408 10.5109 26.1257 3.1424 57.7998 0.0030 0.0000
                                                                          0.0000
                                'International Tables Vol C 4.2.6.8 and 6.1.1.4'
    N 12.2126 3.1322 2.0125 1.1663 0.0057 9.8933 28.9975 0.5826 -11.5290 0.0061
                                                                          0.0033
                                'International Tables Vol C 4.2.6.8 and 6.1.1.4'
    O 3.0485 2.2868 1.5463 0.8670 13.2771 5.7011 0.3239 32.9089 0.2508 0.0106
                                                                          0.0060
                                'International Tables Vol C 4.2.6.8 and 6.1.1.4'
_computing_data_collection     'CrystalClear (Rigaku Americas, 2009)'
_computing_cell_refinement     'HKL2000 (Otwinowski & Minor, 1997)'
_computing_data_reduction     'CrystalClear (Rigaku Americas, 2009)'
_computing_structure_solution
;
CrystalStructure (Rigaku Americas, 2009) and
SIR2004 (Burla <i>et al.</i>, 2005)
;
_computing_structure_refinement     'CRYSTALS (Betteridge <i>et al.</i>, 2003)'
_computing_molecular_graphics     'CAMERON (Watkin <i>et al.</i>, 1996)'
_computing_publication_material     'CRYSTALS (Betteridge <i>et al.</i>, 2003)'
loop_
    _atom_site_type_symbol
    _atom_site_label
    _atom_site_fract_x
    _atom_site_fract_y
    _atom_site_fract_z
    _atom_site_U_iso_or_equiv
    _atom_site_adp_type
    _atom_site_occupancy
    _atom_site_disorder_assembly
    _atom_site_disorder_group
    O O19 0.8991(3) 0.37375(18) 0.4708(2) 0.0293 Uani 1.0000 . .
    C C6 0.8330(4) 0.4137(3) 0.3753(3) 0.0247 Uani 1.0000 . .
    C C14 0.7388(4) 0.4957(2) 0.3956(3) 0.0236 Uani 1.0000 . .
    N N11 0.5809(3) 0.4758(2) 0.3731(2) 0.0246 Uani 1.0000 . .
    C C16 0.5590(4) 0.3890(2) 0.3310(3) 0.0244 Uani 1.0000 . .
    C C15 0.7034(4) 0.3519(3) 0.3277(3) 0.0252 Uani 1.0000 . .
    C C7 0.7135(5) 0.2688(3) 0.2869(3) 0.0333 Uani 1.0000 . .
    C C8 0.5753(5) 0.2223(3) 0.2529(3) 0.0340 Uani 1.0000 . .
    C C9 0.4329(5) 0.2595(3) 0.2605(3) 0.0344 Uani 1.0000 . .
    C C10 0.4209(5) 0.3440(3) 0.2997(3) 0.0310 Uani 1.0000 . .
    C C12 0.4659(4) 0.5369(3) 0.3857(3) 0.0259 Uani 1.0000 . .
    O O18 0.3266(3) 0.51841(19) 0.3656(2) 0.0338 Uani 1.0000 . .
    C C17 0.5287(4) 0.6229(3) 0.4227(3) 0.0252 Uani 1.0000 . .
    C C13 0.6913(4) 0.6366(3) 0.4431(3) 0.0258 Uani 1.0000 . .
    N N5 0.7978(3) 0.5697(2) 0.4294(2) 0.0260 Uani 1.0000 . .
    C C4 0.7479(5) 0.7207(3) 0.4739(3) 0.0312 Uani 1.0000 . .
    C C3 0.6455(5) 0.7880(3) 0.4861(3) 0.0356 Uani 1.0000 . .
    C C2 0.4848(5) 0.7732(3) 0.4689(3) 0.0348 Uani 1.0000 . .
    C C1 0.4268(4) 0.6917(3) 0.4381(3) 0.0294 Uani 1.0000 . .
    C C20 0.9621(4) 0.4328(3) 0.3137(3) 0.0272 Uani 1.0000 . .
    C C21 0.9162(4) 0.4779(2) 0.2122(3) 0.0258 Uani 1.0000 . .
    N N23 0.7732(4) 0.4958(2) 0.1820(2) 0.0301 Uani 1.0000 . .
    N N24 0.7448(4) 0.5367(2) 0.0842(3) 0.0341 Uani 1.0000 . .
    C C25 0.6178(5) 0.5803(3) 0.0657(3) 0.0370 Uani 1.0000 . .
    C C27 0.5820(5) 0.6268(3) -0.0346(3) 0.0413 Uani 1.0000 . .
    C C26 0.5009(6) 0.5914(4) 0.1369(4) 0.0487 Uani 1.0000 . .
    C C22 1.0477(5) 0.4992(3) 0.1570(3) 0.0363 Uani 1.0000 . .
    H H5 0.8117 0.2442 0.2822 0.0396 Uiso 1.0000 . .
    H H6 0.5785 0.1667 0.2260 0.0411 Uiso 1.0000 . .
    H H7 0.3403 0.2271 0.2407 0.0409 Uiso 1.0000 . .
    H H8 0.3245 0.3690 0.3040 0.0364 Uiso 1.0000 . .
    H H4 0.8560 0.7312 0.4877 0.0372 Uiso 1.0000 . .
    H H3 0.6855 0.8437 0.5051 0.0417 Uiso 1.0000 . .
    H H2 0.4150 0.8196 0.4786 0.0419 Uiso 1.0000 . .
    H H1 0.3181 0.6816 0.4280 0.0349 Uiso 1.0000 . .
    H H10 1.0397 0.4707 0.3542 0.0334 Uiso 1.0000 . .
    H H11 1.0097 0.3759 0.3019 0.0321 Uiso 1.0000 . .
    H H20 0.4768 0.6120 -0.0675 0.0614 Uiso 1.0000 . .
    H H18 0.5915 0.6909 -0.0245 0.0623 Uiso 1.0000 . .
    H H19 0.6553 0.6078 -0.0779 0.0617 Uiso 1.0000 . .
    H H15 0.4565 0.6506 0.1315 0.0720 Uiso 1.0000 . .
    H H16 0.5516 0.5824 0.2069 0.0725 Uiso 1.0000 . .
    H H17 0.4179 0.5475 0.1194 0.0723 Uiso 1.0000 . .
    H H13 1.0232 0.4842 0.0867 0.0554 Uiso 1.0000 . .
    H H14 1.0673 0.5604 0.1619 0.0561 Uiso 1.0000 . .
    H H12 1.1415 0.4695 0.1848 0.0554 Uiso 1.0000 . .
    H H9 0.9793 0.4019 0.4925 0.0440 Uiso 1.0000 . .
loop_
    _atom_site_aniso_label
    _atom_site_aniso_U_11
    _atom_site_aniso_U_22
    _atom_site_aniso_U_33
    _atom_site_aniso_U_12
    _atom_site_aniso_U_13
    _atom_site_aniso_U_23
    O19 0.0221(13) 0.0337(15) 0.0307(15) -0.0019(12) 0.0004(11) 0.0048(12)
    C6 0.0199(18) 0.030(2) 0.0239(19) 0.0019(16) 0.0029(15) 0.0069(16)
    C14 0.0199(18) 0.029(2) 0.0214(18) -0.0007(15) 0.0025(14) 0.0016(16)
    N11 0.0198(15) 0.0290(17) 0.0247(16) -0.0018(13) 0.0028(12) 0.0013(14)
    C16 0.0276(19) 0.025(2) 0.0200(18) -0.0013(16) 0.0023(15) 0.0037(15)
    C15 0.0254(19) 0.028(2) 0.0224(19) -0.0033(16) 0.0051(15) 0.0065(16)
    C7 0.033(2) 0.031(2) 0.036(2) 0.0001(18) 0.0052(17) 0.0031(18)
    C8 0.039(2) 0.029(2) 0.034(2) -0.0014(18) 0.0058(18) -0.0013(18)
    C9 0.037(2) 0.036(2) 0.027(2) -0.0116(19) -0.0015(17) 0.0008(18)
    C10 0.026(2) 0.036(2) 0.030(2) -0.0031(17) 0.0006(16) 0.0058(18)
    C12 0.023(2) 0.033(2) 0.0212(19) -0.0011(16) 0.0028(15) 0.0003(16)
    O18 0.0193(14) 0.0423(17) 0.0384(16) -0.0002(12) 0.0011(12) -0.0022(13)
    C17 0.0224(19) 0.034(2) 0.0189(18) 0.0002(16) 0.0035(14) 0.0042(16)
    C13 0.0230(19) 0.030(2) 0.0244(19) 0.0033(16) 0.0049(15) 0.0058(16)
    N5 0.0210(16) 0.0290(18) 0.0278(17) -0.0004(14) 0.0033(13) 0.0038(14)
    C4 0.026(2) 0.029(2) 0.039(2) -0.0041(17) 0.0069(17) 0.0003(18)
    C3 0.038(2) 0.028(2) 0.040(2) -0.0015(18) 0.0060(19) -0.0028(18)
    C2 0.034(2) 0.035(2) 0.036(2) 0.0072(19) 0.0065(18) 0.0013(19)
    C1 0.0231(19) 0.035(2) 0.030(2) 0.0068(17) 0.0040(16) 0.0073(17)
    C20 0.0226(19) 0.028(2) 0.031(2) 0.0020(16) 0.0040(16) 0.0020(16)
    C21 0.028(2) 0.025(2) 0.0245(19) 0.0039(16) 0.0060(16) -0.0017(16)
    N23 0.0278(18) 0.0352(19) 0.0271(17) 0.0024(15) 0.0042(14) 0.0050(15)
    N24 0.0301(18) 0.039(2) 0.0329(19) 0.0024(16) 0.0034(15) 0.0086(16)
    C25 0.034(2) 0.040(2) 0.037(2) -0.004(2) 0.0052(18) 0.003(2)
    C27 0.037(2) 0.048(3) 0.037(2) 0.004(2) 0.0009(19) 0.008(2)
    C26 0.044(3) 0.058(3) 0.044(3) 0.011(2) 0.007(2) 0.004(2)
    C22 0.032(2) 0.043(3) 0.035(2) 0.0011(19) 0.0101(18) -0.001(2)
loop_
    _geom_bond_atom_site_label_1
    _geom_bond_atom_site_label_2
    _geom_bond_site_symmetry_1
    _geom_bond_site_symmetry_2
    _geom_bond_distance
    _geom_bond_publ_flag
    O19 C6 . . 1.436(4) no
    O19 H9 . . 0.826 no
    C6 C14 . . 1.532(5) no
    C6 C15 . . 1.518(5) no
    C6 C20 . . 1.520(5) no
    C14 N11 . . 1.386(5) no
    C14 N5 . . 1.281(5) no
    N11 C16 . . 1.426(5) no
    N11 C12 . . 1.391(5) no
    C16 C15 . . 1.380(5) no
    C16 C10 . . 1.381(5) no
    C15 C7 . . 1.377(6) no
    C7 C8 . . 1.399(6) no
    C7 H5 . . 0.941 no
    C8 C9 . . 1.377(6) no
    C8 H6 . . 0.916 no
    C9 C10 . . 1.390(6) no
    C9 H7 . . 0.941 no
    C10 H8 . . 0.928 no
    C12 O18 . . 1.226(4) no
    C12 C17 . . 1.463(5) no
    C17 C13 . . 1.408(5) no
    C17 C1 . . 1.402(5) no
    C13 N5 . . 1.401(5) no
    C13 C4 . . 1.399(5) no
    C4 C3 . . 1.379(6) no
    C4 H4 . . 0.939 no
    C3 C2 . . 1.393(6) no
    C3 H3 . . 0.929 no
    C2 C1 . . 1.367(6) no
    C2 H2 . . 0.950 no
    C1 H1 . . 0.942 no
    C20 C21 . . 1.505(5) no
    C20 H10 . . 0.975 no
    C20 H11 . . 0.979 no
    C21 N23 . . 1.268(5) no
    C21 C22 . . 1.491(5) no
    N23 N24 . . 1.423(4) no
    N24 C25 . . 1.272(5) no
    C25 C27 . . 1.493(6) no
    C25 C26 . . 1.507(6) no
    C27 H20 . . 0.971 no
    C27 H18 . . 0.979 no
    C27 H19 . . 0.969 no
    C26 H15 . . 0.973 no
    C26 H16 . . 0.970 no
    C26 H17 . . 0.979 no
    C22 H13 . . 0.950 no
    C22 H14 . . 0.942 no
    C22 H12 . . 0.948 no
loop_
    _geom_angle_atom_site_label_1
    _geom_angle_atom_site_label_2
    _geom_angle_atom_site_label_3
    _geom_angle_site_symmetry_1
    _geom_angle_site_symmetry_2
    _geom_angle_site_symmetry_3
    _geom_angle
    _geom_angle_publ_flag
    C6 O19 H9 . . . 106.3 no
    O19 C6 C14 . . . 109.3(3) no
    O19 C6 C15 . . . 105.5(3) no
    C14 C6 C15 . . . 101.0(3) no
    O19 C6 C20 . . . 109.4(3) no
    C14 C6 C20 . . . 113.8(3) no
    C15 C6 C20 . . . 117.0(3) no
    C6 C14 N11 . . . 108.9(3) no
    C6 C14 N5 . . . 125.1(3) no
    N11 C14 N5 . . . 126.0(3) no
    C14 N11 C16 . . . 110.3(3) no
    C14 N11 C12 . . . 122.3(3) no
    C16 N11 C12 . . . 127.4(3) no
    N11 C16 C15 . . . 108.9(3) no
    N11 C16 C10 . . . 128.6(4) no
    C15 C16 C10 . . . 122.5(4) no
    C6 C15 C16 . . . 110.5(3) no
    C6 C15 C7 . . . 129.4(4) no
    C16 C15 C7 . . . 120.1(4) no
    C15 C7 C8 . . . 118.5(4) no
    C15 C7 H5 . . . 120.3 no
    C8 C7 H5 . . . 121.2 no
    C7 C8 C9 . . . 120.2(4) no
    C7 C8 H6 . . . 120.4 no
    C9 C8 H6 . . . 119.3 no
    C8 C9 C10 . . . 121.8(4) no
    C8 C9 H7 . . . 120.1 no
    C10 C9 H7 . . . 118.0 no
    C9 C10 C16 . . . 116.7(4) no
    C9 C10 H8 . . . 121.4 no
    C16 C10 H8 . . . 121.9 no
    N11 C12 O18 . . . 121.6(4) no
    N11 C12 C17 . . . 113.4(3) no
    O18 C12 C17 . . . 125.0(4) no
    C12 C17 C13 . . . 120.0(3) no
    C12 C17 C1 . . . 120.0(3) no
    C13 C17 C1 . . . 120.0(4) no
    C17 C13 N5 . . . 122.1(4) no
    C17 C13 C4 . . . 118.8(3) no
    N5 C13 C4 . . . 119.1(3) no
    C13 N5 C14 . . . 116.3(3) no
    C13 C4 C3 . . . 120.2(4) no
    C13 C4 H4 . . . 120.1 no
    C3 C4 H4 . . . 119.7 no
    C4 C3 C2 . . . 120.6(4) no
    C4 C3 H3 . . . 118.8 no
    C2 C3 H3 . . . 120.6 no
    C3 C2 C1 . . . 120.2(4) no
    C3 C2 H2 . . . 120.2 no
    C1 C2 H2 . . . 119.6 no
    C17 C1 C2 . . . 120.1(4) no
    C17 C1 H1 . . . 120.0 no
    C2 C1 H1 . . . 119.9 no
    C6 C20 C21 . . . 117.3(3) no
    C6 C20 H10 . . . 108.6 no
    C21 C20 H10 . . . 106.4 no
    C6 C20 H11 . . . 106.8 no
    C21 C20 H11 . . . 108.1 no
    H10 C20 H11 . . . 109.6 no
    C20 C21 N23 . . . 118.6(3) no
    C20 C21 C22 . . . 115.4(3) no
    N23 C21 C22 . . . 126.0(4) no
    C21 N23 N24 . . . 113.2(3) no
    N23 N24 C25 . . . 114.4(3) no
    N24 C25 C27 . . . 117.4(4) no
    N24 C25 C26 . . . 126.1(4) no
    C27 C25 C26 . . . 116.5(4) no
    C25 C27 H20 . . . 109.5 no
    C25 C27 H18 . . . 110.1 no
    H20 C27 H18 . . . 109.9 no
    C25 C27 H19 . . . 109.3 no
    H20 C27 H19 . . . 109.0 no
    H18 C27 H19 . . . 109.0 no
    C25 C26 H15 . . . 110.9 no
    C25 C26 H16 . . . 109.9 no
    H15 C26 H16 . . . 108.1 no
    C25 C26 H17 . . . 108.7 no
    H15 C26 H17 . . . 109.8 no
    H16 C26 H17 . . . 109.4 no
    C21 C22 H13 . . . 111.6 no
    C21 C22 H14 . . . 108.7 no
    H13 C22 H14 . . . 108.1 no
    C21 C22 H12 . . . 112.6 no
    H13 C22 H12 . . . 107.9 no
    H14 C22 H12 . . . 107.8 no
loop_
    _geom_hbond_atom_site_label_D
    _geom_hbond_atom_site_label_H
    _geom_hbond_atom_site_label_A
    _geom_hbond_site_symmetry_D
    _geom_hbond_site_symmetry_H
    _geom_hbond_site_symmetry_A
    _geom_hbond_distance_DH
    _geom_hbond_distance_HA
    _geom_hbond_distance_DA
    _geom_hbond_angle_DHA
    _geom_hbond_publ_flag
    C20 H10 O18 . . 1_655 0.9748 2.572 3.381(6) 140.40(11) yes
    O19 H9 N5 . . 2_766 0.82612 2.082 2.872(6) 159.93(11) yes
