# Supplementary material for: rac-(6S)-6-Hy­droxy-6-{2-[2-(propan-2-yl­idene)hydrazinyl­idene]prop­yl}indolo[2,1-b]quinazolin-12(6H)-one
Source: Acta Crystallogr Sect E Struct Rep Online. 2011 Sep 30;67(Pt 10):o2695–6. doi: 10.1107/S1600536811037408 (PMC3201358; doi:10.1107/S1600536811037408)
Supplement: Supplementary file 2 [file e-67-o2695-Isup2.hkl]

data_I
#  085 in P2(1)/n                          
_audit_creation_date        "11-09-06"
_audit_creation_method      CRYSTALS 

_cell_length_a                    8.6788(17)
_cell_angle_alpha                 90
_cell_length_b                    15.117(3)
_cell_angle_beta                  99.58(3)
_cell_length_c                    13.283(3)
_cell_angle_gamma                 90

# NOTE FO on scale of Fc,      3.86180
# Status flags: 
#    o - used in refinement 
#    < - excluded by I/sigmaI cutoff 
#    x - excluded for another reason  

loop_
_refln_index_h
_refln_index_k
_refln_index_l
_refln_F_squared_meas
_refln_F_squared_calc
_refln_F_squared_sigma
_refln_observed_status
   2   0   0     1798.34      606.53       65.39 x
   4   0   0     1192.48     1251.04       69.35 o
   6   0   0     1441.54     1538.30       91.12 o
   8   0   0      419.37      518.78       41.16 o
  10   0   0       -2.09        0.00       13.24 o
   2   1   0     1830.70     1923.02       94.89 o
   3   1   0       33.61       17.75        7.38 o
   4   1   0       44.79       72.25       10.80 o
   5   1   0       19.69       15.06       10.18 o
   6   1   0      451.36      512.73       29.80 o
   7   1   0        5.67        4.62       17.41 o
   8   1   0       27.29       34.80       15.21 o
   9   1   0        5.82        9.01       21.02 o
  10   1   0       14.96        2.37       17.43 o
   1   2   0       41.73        0.00        9.45 x
   2   2   0      212.02      205.93       14.48 o
   3   2   0      567.01      622.91       23.21 o
   4   2   0      512.18      598.38       22.41 o
   5   2   0       45.49       45.59        8.45 o
   6   2   0        9.74        2.67       16.35 o
   7   2   0       41.06       48.35        9.85 o
   8   2   0       -9.25        1.06       19.35 o
   9   2   0       -2.39        0.81       13.51 o
  10   2   0       43.70       27.78       15.27 o
   1   3   0     1876.86     1978.91       45.04 o
   2   3   0     1689.58     1861.20       43.60 o
   3   3   0      238.32      275.33       16.60 o
   4   3   0      426.72      457.37       26.54 o
   5   3   0      175.68      150.67       11.29 o
   6   3   0       13.35       25.12       17.95 o
   7   3   0      866.36      841.08       36.67 o
   8   3   0        8.45        6.40       18.59 o
   9   3   0       -3.28        1.48       11.81 o
   0   4   0     4102.02     3680.79      214.47 o
   1   4   0       48.77       69.06        7.69 o
   2   4   0     2264.40     2306.15       60.67 o
   3   4   0     2801.58     2548.94       84.87 o
   4   4   0     1275.95     1288.40       52.05 o
   5   4   0      441.99      437.04       24.90 o
   6   4   0      357.62      393.34       19.94 o
   7   4   0      153.01      166.92       15.27 o
   8   4   0       22.62       40.48       15.23 o
   9   4   0       -5.77        3.70       18.24 o
   1   5   0     1355.84     1531.45       40.06 o
   2   5   0     1262.43     1333.95       37.88 o
   3   5   0     1710.78     1548.30       56.96 o
   4   5   0       17.41        6.42        8.88 o
   5   5   0       -8.13        2.05       11.11 o
   6   5   0      105.48      145.17       16.87 o
   7   5   0      110.45       96.36       12.67 o
   8   5   0       39.79       34.54       10.88 o
   9   5   0       17.67       19.23       13.25 o
   0   6   0       48.84       28.55       16.19 o
   1   6   0       56.07       50.93        8.78 o
   2   6   0      631.59      758.56       23.72 o
   3   6   0      959.56     1013.86       33.86 o
   4   6   0       -0.84        4.10        1.65 o
   5   6   0       35.57       36.85       10.81 o
   6   6   0      668.01      562.59       35.86 o
   7   6   0      586.07      530.08       29.17 o
   8   6   0       56.91       51.41       10.91 o
   9   6   0        8.17        9.17       25.57 o
   1   7   0     1193.64     1004.49       48.20 o
   2   7   0     1826.69     2040.97       59.93 o
   3   7   0      539.39      620.50       21.66 o
   4   7   0       20.22       38.06        5.93 o
   5   7   0      707.05      768.11       36.45 o
   6   7   0        1.57        7.01        9.32 o
   7   7   0       31.28        4.05       12.74 o
   8   7   0       18.05       23.94       10.54 o
   9   7   0      134.85      134.87       14.81 o
   0   8   0     5402.11     5187.01      306.90 o
   1   8   0      215.54      220.33       19.06 o
   2   8   0        0.34        2.07        2.36 o
   3   8   0      237.76      247.28       17.95 o
   4   8   0       78.44       91.61       11.36 o
   5   8   0      158.01      164.18       15.05 o
   6   8   0      213.46      252.82       23.17 o
   7   8   0       10.44       10.08       23.31 o
   8   8   0       20.58       30.92        8.78 o
   1   9   0       72.55       93.07       13.34 o
   2   9   0       -3.88        0.51        9.71 o
   3   9   0        5.07        0.01        9.98 o
   4   9   0      308.37      297.38       21.73 o
   5   9   0      182.09      211.54       16.44 o
   6   9   0       22.67        5.76       13.46 o
   7   9   0       22.56       20.25       13.08 o
   8   9   0      352.18      333.34       24.05 o
   0  10   0      164.57      174.85       25.42 o
   1  10   0      310.23      273.53       19.24 o
   2  10   0       11.63        9.76       16.26 o
   3  10   0      130.34      120.45       20.24 o
   4  10   0      -14.69        0.82       23.21 o
   5  10   0      202.30      205.83       23.05 o
   6  10   0        8.17        0.13       28.42 o
   7  10   0       61.67       67.58       14.87 o
   8  10   0       29.04       43.76       13.51 o
   1  11   0       15.75        6.64       11.68 o
   2  11   0       75.10      101.70       13.20 o
   3  11   0      133.36      112.25       17.80 o
   4  11   0      564.25      473.77       41.59 o
   5  11   0      333.27      350.56       30.11 o
   6  11   0       16.80       25.55       20.12 o
   7  11   0      189.18      179.67       23.68 o
   0  12   0       57.79       28.45       25.26 o
   1  12   0      552.60      642.50       35.35 o
   2  12   0      186.87      153.58       19.18 o
   3  12   0      508.55      474.35       39.67 o
   4  12   0       20.83       30.23       19.84 o
   5  12   0      119.79      137.67       22.90 o
   6  12   0       24.87       25.15       16.56 o
   7  12   0       28.44        4.54       20.76 o
   1  13   0      468.46      440.29       27.99 o
   2  13   0      209.77      149.20       20.56 o
   3  13   0      308.51      281.67       33.91 o
   4  13   0       19.57        2.76       23.64 o
   5  13   0       58.98       64.25       20.34 o
   6  13   0      -17.04        1.12       21.12 o
   0  14   0      779.90      580.24       83.81 o
   1  14   0      152.71      129.38       20.15 o
   2  14   0      395.51      401.57       26.97 o
   3  14   0      307.18      289.32       29.48 o
   4  14   0       21.74       24.24       26.81 o
   5  14   0       28.11       37.74       14.14 o
   6  14   0       -0.37       13.30        4.81 o
   1  15   0      106.21      127.74       17.39 o
   2  15   0       11.36        4.53       27.36 o
   3  15   0       -0.41        1.42        5.49 o
   4  15   0       14.43        3.28       33.39 o
   5  15   0      -14.65        6.37       49.27 o
   0  16   0       29.90       13.18       25.68 o
   1  16   0       52.05       60.05       16.42 o
   2  16   0        5.79        8.71       17.58 o
   3  16   0       45.15       26.85       19.86 o
   4  16   0       22.41        5.58       24.93 o
   1  17   0       57.72       31.92       27.16 o
   2  17   0       67.82       46.83       23.08 o
  -9   0   1      118.56      103.25       28.34 o
  -7   0   1       13.12       10.52       56.17 o
  -5   0   1       14.76        0.27       70.87 o
  -3   0   1     2581.37     2990.95      148.24 o
   1   0   1    37917.86        0.00     4783.33 x
   3   0   1      772.96      796.28       30.08 o
   5   0   1     3322.57     3178.46      197.45 o
   7   0   1      513.02      545.75       40.86 o
   9   0   1      206.40      224.24       35.05 o
 -10   1   1       -1.44        1.14        3.80 o
  -9   1   1       66.74       81.64       19.64 o
  -8   1   1      304.31      298.37       27.29 o
  -7   1   1      995.10     1074.71       54.66 o
  -6   1   1      170.16      161.37       16.74 o
  -5   1   1        0.07        1.10        1.85 o
  -4   1   1      300.80      390.06       19.87 o
  -3   1   1     1214.40     1517.68       56.43 o
  -2   1   1      288.20      309.93       24.36 o
   1   1   1      583.04        0.00       26.24 x
   2   1   1     2098.67     1882.14       69.12 o
   3   1   1     4765.70     4726.82      187.33 o
   4   1   1      195.96      184.52       12.67 o
   5   1   1      431.60      455.22       19.48 o
   6   1   1       27.07       30.25       11.09 o
   7   1   1      412.66      452.28       25.50 o
   8   1   1      425.11      488.43       32.08 o
   9   1   1       28.19       49.63       12.37 o
 -10   2   1        6.26       14.46       19.83 o
  -9   2   1       14.37       12.90       33.98 o
  -8   2   1      417.93      389.51       31.21 o
  -7   2   1      139.81      140.09       19.96 o
  -6   2   1       27.66       74.80       10.32 o
  -5   2   1     1267.00     1141.55       48.28 o
  -4   2   1      236.23      282.84       23.84 o
  -3   2   1        5.52        7.94       10.16 o
  -2   2   1      491.05      532.84       23.86 o
  -1   2   1     2604.52        0.00       91.82 x
   0   2   1     1459.17        0.00       39.84 x
   1   2   1       92.24        0.00       10.37 x
   2   2   1      147.12      246.03        9.81 o
   3   2   1      189.35      268.25       12.40 o
   4   2   1       92.07      109.05       12.22 o
   5   2   1      280.42      265.98       14.38 o
   6   2   1      199.19      211.66       15.14 o
   7   2   1      672.65      715.95       32.79 o
   8   2   1       11.28        8.71       23.43 o
   9   2   1       50.21       52.32       13.13 o
 -10   3   1       18.94       18.71       15.13 o
  -9   3   1       86.90      100.31       14.13 o
  -8   3   1       37.78       49.04       12.93 o
  -7   3   1      357.13      424.97       24.23 o
  -6   3   1     1096.81     1260.11       38.77 o
  -5   3   1      116.57      138.53       13.65 o
  -4   3   1     3680.44     3367.77      152.92 o
  -3   3   1      363.09      374.61       22.37 o
  -2   3   1      113.16      146.21        9.06 o
  -1   3   1      245.03      267.91       16.94 o
   0   3   1     1114.48      906.08       49.49 o
   1   3   1    17011.46    16344.04      795.20 o
   2   3   1      172.49      240.19        9.34 o
   3   3   1     1300.31     1216.05       42.83 o
   4   3   1     1112.74     1098.07       42.49 o
   5   3   1       26.77       36.46        7.16 o
   6   3   1        3.80        4.60        9.41 o
   7   3   1      254.31      234.46       15.63 o
   8   3   1       22.52       17.22       12.36 o
   9   3   1       35.20       33.55       10.72 o
  -9   4   1       85.50      102.54       15.51 o
  -8   4   1      145.65      169.89       17.24 o
  -7   4   1      991.30     1064.90       42.44 o
  -6   4   1        2.54        0.18       12.20 o
  -5   4   1      834.86      831.08       38.80 o
  -4   4   1      229.37      215.40       18.39 o
  -3   4   1      493.26      505.00       23.48 o
  -2   4   1     1375.14     1230.64       38.19 o
  -1   4   1     4365.02     4654.82      151.89 o
   0   4   1       47.91       70.21        9.04 o
   1   4   1     8607.19     9445.87      346.03 o
   2   4   1      289.00      273.18       11.32 o
   3   4   1     1291.95     1176.90       37.63 o
   4   4   1      176.80      166.34       15.17 o
   5   4   1        2.77        0.02        6.68 o
   6   4   1      314.47      269.78       16.81 o
   7   4   1     1274.42     1209.25       43.91 o
   8   4   1        0.51        2.07        2.62 o
   9   4   1        1.42        0.73        8.72 o
  -9   5   1      209.73      193.48       22.41 o
  -8   5   1        4.03        0.60       17.17 o
  -7   5   1      128.37      117.73       15.31 o
  -6   5   1      225.14      200.00       21.88 o
  -5   5   1        4.92        0.78       13.70 o
  -4   5   1      187.76      153.39       17.24 o
  -3   5   1       -7.31       23.01       16.34 o
  -2   5   1      133.24      189.94       11.79 o
  -1   5   1      258.84      324.03       10.24 o
   0   5   1      268.41      240.24       16.86 o
   1   5   1      631.73      803.71       22.76 o
   2   5   1      677.92      730.78       22.15 o
   3   5   1       31.09       17.86       12.43 o
   4   5   1      176.35      143.67       13.00 o
   5   5   1      200.70      167.98       14.92 o
   6   5   1      359.74      303.34       18.80 o
   7   5   1      435.83      449.11       23.79 o
   8   5   1       37.22       33.64       11.76 o
   9   5   1       29.16       46.19       10.59 o
  -9   6   1       -8.72        0.01       23.62 o
  -8   6   1        3.88       12.99       11.01 o
  -7   6   1       60.40       61.05       13.73 o
  -6   6   1       37.73       39.86       10.57 o
  -5   6   1       11.04       28.48       17.86 o
  -4   6   1       -2.09        0.55        5.20 o
  -3   6   1       70.39       48.37        9.79 o
  -2   6   1     4205.08     4189.98      171.49 o
  -1   6   1     3580.91     3717.05      139.96 o
   0   6   1      533.60      550.68       27.76 o
   1   6   1     1569.05     1655.16       49.72 o
   2   6   1     1801.55     1859.06       66.91 o
   3   6   1     2876.39     2804.39       88.26 o
   4   6   1       37.37       48.49        8.19 o
   5   6   1      362.73      347.08       21.50 o
   6   6   1       12.38        5.76       30.06 o
   7   6   1      906.47      833.50       41.35 o
   8   6   1       31.05       49.81       10.21 o
   9   6   1        0.84        2.96        3.26 o
  -9   7   1      112.72      131.92       14.47 o
  -8   7   1       -6.86        0.01       15.90 o
  -7   7   1      372.87      285.54       29.86 o
  -6   7   1       22.93       24.18       14.19 o
  -5   7   1      191.04      213.36       18.05 o
  -4   7   1      805.27      796.65       31.71 o
  -3   7   1      133.03      183.64       12.24 o
  -2   7   1        4.21       19.64       12.24 o
  -1   7   1       56.72       36.96       15.73 o
   0   7   1      677.37      784.68       32.73 o
   1   7   1     1335.68     1138.96       49.64 o
   2   7   1      497.96      472.92       23.18 o
   3   7   1      178.48      288.05       10.60 o
   4   7   1        1.22        8.12        4.81 o
   5   7   1      145.37      158.83       14.38 o
   6   7   1      649.59      649.00       35.80 o
   7   7   1       40.98       35.48       14.80 o
   8   7   1      292.69      266.47       19.17 o
   9   7   1       -3.53        3.03       15.64 o
  -9   8   1        3.01        6.54       12.51 o
  -8   8   1       39.60       17.65       15.16 o
  -7   8   1       67.37       59.82       20.50 o
  -6   8   1       64.76       60.59       14.68 o
  -5   8   1      483.79      597.89       26.65 o
  -4   8   1       29.86       32.36        9.02 o
  -3   8   1       18.49       29.97       15.05 o
  -2   8   1      288.61      315.64       19.74 o
  -1   8   1      -11.45        8.71       17.61 o
   0   8   1      109.28      151.10       14.85 o
   1   8   1      656.52      557.54       27.18 o
   2   8   1      230.95      262.53       14.92 o
   3   8   1      314.41      361.06       19.03 o
   4   8   1      116.21      110.74       12.88 o
   5   8   1     1925.22     1980.73       87.08 o
   6   8   1      730.57      804.92       41.68 o
   7   8   1      204.05      185.13       21.24 o
   8   8   1        4.12       12.78       11.00 o
  -8   9   1        2.87        0.82       17.11 o
  -7   9   1      130.49      147.04       18.81 o
  -6   9   1      777.74      713.15       43.28 o
  -5   9   1       16.97        2.47       11.67 o
  -4   9   1       96.12      166.97       13.91 o
  -3   9   1       13.20       10.61       20.50 o
  -2   9   1      434.62      465.17       26.76 o
  -1   9   1      860.43      872.22       40.94 o
   0   9   1        2.87        7.33        9.47 o
   1   9   1       -2.74       12.83       10.10 o
   2   9   1      178.01      226.98       13.90 o
   3   9   1       46.83       67.89       11.03 o
   4   9   1      239.77      223.63       21.24 o
   5   9   1      113.04      127.48       12.91 o
   6   9   1       31.88        0.13       18.61 o
   7   9   1       -6.79        0.75       21.76 o
   8   9   1      169.33      181.09       17.48 o
  -8  10   1       39.56       33.67       21.52 o
  -7  10   1        8.87        0.60       22.23 o
  -6  10   1      180.94      207.26       22.47 o
  -5  10   1      273.25      228.66       25.30 o
  -4  10   1        0.82        7.32        5.00 o
  -3  10   1      163.64      165.11       20.26 o
  -2  10   1       18.73       12.43       10.16 o
  -1  10   1       -6.00        0.87       23.69 o
   0  10   1      139.93      137.28       17.30 o
   1  10   1       85.16       86.28       12.21 o
   2  10   1       -0.09        0.96        3.16 o
   3  10   1      110.17      105.48       18.24 o
   4  10   1       20.88       31.23       17.50 o
   5  10   1       22.28       10.84       11.03 o
   6  10   1      222.43      240.23       22.90 o
   7  10   1      155.40      116.96       21.94 o
   8  10   1       19.48       23.75       12.23 o
  -7  11   1       17.67       22.13       22.87 o
  -6  11   1       76.26       49.33       23.00 o
  -5  11   1       35.72        6.68       17.22 o
  -4  11   1      813.27      798.12       51.92 o
  -3  11   1      307.44      323.63       30.96 o
  -2  11   1       16.11       15.36       19.24 o
  -1  11   1       27.40       27.76       15.97 o
   0  11   1       85.72       87.85       16.60 o
   1  11   1      451.01      446.43       26.04 o
   2  11   1      -20.04        8.51       14.92 o
   3  11   1       -1.94        4.58        9.08 o
   4  11   1      673.90      606.73       44.41 o
   5  11   1      176.39      235.77       25.60 o
   6  11   1        4.72       18.04       29.62 o
   7  11   1       44.78       52.42       17.22 o
  -7  12   1      134.02       93.10       28.64 o
  -6  12   1       21.59       17.59       12.97 o
  -5  12   1       32.62       28.67       19.69 o
  -4  12   1        7.61       43.98       28.02 o
  -3  12   1      297.30      296.06       32.44 o
  -2  12   1      267.58      264.18       22.39 o
  -1  12   1      198.09      221.03       19.45 o
   0  12   1        3.06       14.25       25.64 o
   1  12   1       23.82       29.07       11.83 o
   2  12   1       78.27       61.50       13.16 o
   3  12   1      238.73      233.28       26.47 o
   4  12   1      502.29      449.17       42.87 o
   5  12   1      321.05      295.73       31.69 o
   6  12   1      233.84      270.13       35.08 o
   7  12   1      103.65      101.74       22.32 o
  -6  13   1      -17.52        1.94       22.24 o
  -5  13   1       87.13       47.89       20.41 o
  -4  13   1      335.66      297.54       33.25 o
  -3  13   1        3.93        6.78       19.59 o
  -2  13   1      676.40      611.61       49.30 o
  -1  13   1      307.25      302.71       26.08 o
   0  13   1       10.14       17.65       38.03 o
   1  13   1      442.09      365.18       29.63 o
   2  13   1     1387.22     1434.70       65.44 o
   3  13   1      317.28      333.37       34.88 o
   4  13   1       15.62       11.11       15.17 o
   5  13   1        5.85        0.64       24.50 o
   6  13   1       36.65       21.27       18.52 o
  -6  14   1       89.48       96.90       23.98 o
  -5  14   1       37.58       15.92       27.11 o
  -4  14   1       -1.94        1.25       12.64 o
  -3  14   1        6.93        6.11       27.09 o
  -2  14   1      -17.97        8.98       18.11 o
  -1  14   1      282.85      307.86       26.27 o
   0  14   1      256.03      227.22       32.07 o
   1  14   1        7.13       50.44       20.49 o
   2  14   1      165.03       89.29       20.90 o
   3  14   1      156.29      155.89       20.79 o
   4  14   1       17.52       19.85       17.71 o
   5  14   1      101.75       92.66       23.08 o
   6  14   1       96.86       56.74       21.80 o
  -5  15   1       47.80       47.83       20.91 o
  -4  15   1        2.87        3.37       20.38 o
  -3  15   1       -0.52        0.00        4.71 o
  -2  15   1       35.08       38.31       14.99 o
  -1  15   1       43.43       42.37       14.74 o
   0  15   1       80.91       86.42       21.29 o
   1  15   1       -9.96        4.83       27.14 o
   2  15   1        9.93        9.97       28.70 o
   3  15   1        6.56        9.05       20.91 o
   4  15   1      163.34      159.58       25.31 o
   5  15   1       22.82       18.40       18.46 o
  -4  16   1        1.98        0.16       14.89 o
  -3  16   1       83.70       72.76       22.51 o
  -2  16   1       79.04       50.63       22.20 o
  -1  16   1       11.75       19.18       26.20 o
   0  16   1        1.16        1.76        9.50 o
   1  16   1       91.54       68.30       17.78 o
   2  16   1       31.35       24.66       17.95 o
   3  16   1       25.65        7.04       26.94 o
   4  16   1      -10.25        1.09       33.18 o
  -2  17   1       14.43       15.10       58.82 o
  -1  17   1       48.69       30.69       22.52 o
   0  17   1       24.25        8.06       14.66 o
   1  17   1      223.49      203.20       26.06 o
   2  17   1      -14.47        0.00       48.32 o
 -10   0   2      -14.17        1.00       88.41 o
  -8   0   2     2223.60     2273.24      181.35 o
  -6   0   2       44.14       47.25       17.00 o
  -4   0   2      101.41      119.69       18.79 o
   0   0   2     1101.14        0.00       27.78 x
   2   0   2     4369.27     4279.35      161.25 o
   4   0   2       16.85       14.28        8.69 o
   6   0   2      122.14      155.21       22.52 o
   8   0   2       19.69        0.04       19.24 o
 -10   1   2        7.01        8.20       20.46 o
  -9   1   2       27.94       27.10       11.05 o
  -8   1   2       54.43       63.92       17.05 o
  -7   1   2      219.08      240.76       22.62 o
  -6   1   2        5.15        0.00       13.00 o
  -5   1   2      412.28      399.54       24.17 o
  -4   1   2      181.12      182.87       17.06 o
  -3   1   2      147.94      225.15       22.37 o
  -2   1   2     1553.24     1537.24      101.11 o
  -1   1   2      148.19        0.00       12.04 x
   0   1   2      509.38        0.00       17.39 x
   1   1   2     2701.01     2744.82       75.15 o
   2   1   2     1169.25     1280.47       30.72 o
   3   1   2     1857.47     1747.02       62.38 o
   4   1   2      560.00      476.12       22.21 o
   5   1   2      201.63      218.18       11.28 o
   6   1   2      111.11      106.82       13.55 o
   7   1   2       33.48       19.37       14.02 o
   8   1   2       43.40       52.80       11.14 o
   9   1   2       24.66       51.94       10.74 o
 -10   2   2       98.93       73.15       16.73 o
  -9   2   2       70.79       65.82       16.20 o
  -8   2   2      224.25      209.63       21.87 o
  -7   2   2      492.39      560.48       26.52 o
  -6   2   2       14.22       21.19       16.14 o
  -5   2   2      219.08      212.12       18.33 o
  -4   2   2     1526.49     1411.85       58.33 o
  -3   2   2      955.75     1024.98       39.70 o
  -2   2   2        7.90        8.11       15.35 o
  -1   2   2     1824.66     1514.02       67.83 o
   0   2   2      641.79      681.33       24.89 o
   1   2   2      784.65      945.72       20.73 o
   2   2   2     1349.57     1404.17       50.11 o
   3   2   2      963.20      876.68       26.54 o
   4   2   2      733.05      731.06       29.57 o
   5   2   2       88.44      107.77        9.23 o
   6   2   2      293.84      317.81       16.56 o
   7   2   2        9.25       20.56       16.06 o
   8   2   2      795.83      810.29       37.12 o
   9   2   2      152.23      170.90       13.72 o
 -10   3   2       22.37       12.45       13.38 o
  -9   3   2       86.75      102.63       15.09 o
  -8   3   2       87.94       71.21       16.17 o
  -7   3   2       33.46       40.55       12.53 o
  -6   3   2       12.08        7.56       16.30 o
  -5   3   2      195.91      154.49       16.49 o
  -4   3   2      793.00      745.48       37.94 o
  -3   3   2     2232.55     2077.21       78.95 o
  -2   3   2       60.92       46.46        9.64 o
  -1   3   2     7602.91     7001.70      260.26 o
   0   3   2     3275.11     3868.83      116.93 o
   1   3   2      115.13      133.57        7.88 o
   2   3   2     2204.28     2433.21       49.31 o
   3   3   2      513.77      494.50       21.47 o
   4   3   2      389.90      372.76       13.84 o
   5   3   2        7.10        5.49       12.52 o
   6   3   2      229.61      225.40       13.70 o
   7   3   2      257.94      290.32       16.03 o
   8   3   2       55.18       66.54       10.15 o
   9   3   2       15.81       24.26        9.10 o
  -9   4   2      288.18      275.52       28.56 o
  -8   4   2     1384.86     1356.25       68.81 o
  -7   4   2      100.33      102.34       12.18 o
  -6   4   2     1347.68     1473.82       63.33 o
  -5   4   2      545.93      455.79       30.35 o
  -4   4   2      612.00      605.26       32.44 o
  -3   4   2     2288.99     1874.52       86.22 o
  -2   4   2       28.52       49.05        8.76 o
  -1   4   2     1043.42      969.25       33.33 o
   0   4   2     4657.48     4864.75      162.21 o
   1   4   2     1199.85     1290.45       34.91 o
   2   4   2      245.48      286.51       10.95 o
   3   4   2     1663.86     1505.93       60.72 o
   4   4   2      503.85      499.01       21.12 o
   5   4   2       72.18       60.52        8.35 o
   6   4   2       -5.25       11.74        8.75 o
   7   4   2      125.57      119.92       14.09 o
   8   4   2       74.57       82.70       10.14 o
   9   4   2       22.22       18.05       11.18 o
  -9   5   2       31.91       27.50       14.68 o
  -8   5   2       28.68       48.43       14.72 o
  -7   5   2       -0.85        0.05        4.53 o
  -6   5   2       53.24       46.70       14.83 o
  -5   5   2      338.98      317.93       24.85 o
  -4   5   2      221.17      212.42       20.46 o
  -3   5   2       52.64       39.92       13.78 o
  -2   5   2     1438.66     1328.86       55.07 o
  -1   5   2     2793.11     2698.34       90.87 o
   0   5   2       20.02       38.18       10.36 o
   1   5   2     1198.57     1182.02       36.27 o
   2   5   2      574.44      606.96       19.65 o
   3   5   2       21.24       13.55        8.92 o
   4   5   2       47.46       60.12        9.01 o
   5   5   2       43.67       50.66        8.20 o
   6   5   2      516.54      525.25       27.70 o
   7   5   2     1412.01     1437.51       59.16 o
   8   5   2       33.61       31.91        9.33 o
   9   5   2       52.59       45.88       15.08 o
  -9   6   2       12.33       28.57       28.94 o
  -8   6   2        1.75        7.78        9.57 o
  -7   6   2      110.21      154.55       21.26 o
  -6   6   2       48.37       42.77       16.21 o
  -5   6   2      195.96      200.70       21.74 o
  -4   6   2      304.20      284.74       19.33 o
  -3   6   2       97.65      109.42       10.40 o
  -2   6   2        9.10        6.05       43.97 o
  -1   6   2      108.20       94.01       13.72 o
   0   6   2      188.77      161.65       17.40 o
   1   6   2      314.88      295.44       18.18 o
   2   6   2      625.14      743.74       27.57 o
   3   6   2      867.81      890.71       29.22 o
   4   6   2      251.03      245.24       16.21 o
   5   6   2       -9.02        0.15       18.25 o
   6   6   2       15.66       10.47       13.27 o
   7   6   2      344.41      331.90       20.24 o
   8   6   2      181.97      227.03       16.37 o
   9   6   2      142.82      224.14       23.26 o
  -9   7   2        0.45       10.50        2.54 o
  -8   7   2       10.22        8.87       28.67 o
  -7   7   2       96.90      106.09       16.31 o
  -6   7   2      136.53      143.42       14.66 o
  -5   7   2      270.01      259.04       19.44 o
  -4   7   2      901.76      828.65       36.05 o
  -3   7   2      709.51      768.70       34.57 o
  -2   7   2      382.19      337.78       22.86 o
  -1   7   2       27.29       63.35       14.25 o
   0   7   2      620.00      534.56       39.65 o
   1   7   2       -8.62        5.42       18.68 o
   2   7   2     1449.83     1443.72       50.25 o
   3   7   2      152.74      149.36       11.74 o
   4   7   2       67.29       68.62       10.48 o
   5   7   2     1084.36     1244.03       49.74 o
   6   7   2      228.44      268.62       21.42 o
   7   7   2       59.92       60.17       11.45 o
   8   7   2      276.64      305.16       17.36 o
  -9   8   2       39.55       33.75       18.27 o
  -8   8   2      289.96      248.27       26.07 o
  -7   8   2      191.79      168.45       21.63 o
  -6   8   2      265.12      239.86       24.84 o
  -5   8   2       94.01       90.60       13.21 o
  -4   8   2       17.48       10.56       11.27 o
  -3   8   2      283.58      291.16       20.15 o
  -2   8   2       67.22       61.13       12.31 o
  -1   8   2      121.74       82.19       15.44 o
   0   8   2      371.20      223.86       24.43 o
   1   8   2      -27.92       16.02        8.43 o
   2   8   2     1541.25     1644.05       52.14 o
   3   8   2       -1.40        1.47        4.60 o
   4   8   2        1.61        3.94        6.46 o
   5   8   2      403.19      409.88       29.54 o
   6   8   2      517.94      619.16       32.75 o
   7   8   2      107.71      121.76       13.31 o
   8   8   2        5.47        0.00       22.93 o
  -8   9   2       44.85       17.67       15.33 o
  -7   9   2       67.78       69.09       15.89 o
  -6   9   2     1560.62     1579.28       81.61 o
  -5   9   2      416.09      384.90       26.81 o
  -4   9   2      137.91      119.54       18.28 o
  -3   9   2      286.34      258.22       23.11 o
  -2   9   2      413.48      476.10       26.33 o
  -1   9   2      204.95      191.32       18.25 o
   0   9   2       51.79       78.14       12.31 o
   1   9   2        4.77        1.00       10.50 o
   2   9   2       50.35       60.50       10.83 o
   3   9   2      112.15      142.92       11.08 o
   4   9   2       60.21       68.74       14.82 o
   5   9   2      354.75      387.55       27.90 o
   6   9   2      189.25      208.94       22.23 o
   7   9   2      260.39      250.44       18.80 o
   8   9   2       54.63       29.74       19.41 o
  -8  10   2       28.01        4.76       19.83 o
  -7  10   2       61.97       83.23       17.18 o
  -6  10   2      121.25       37.43       27.04 o
  -5  10   2      523.57      580.32       33.33 o
  -4  10   2      292.53      305.77       27.63 o
  -3  10   2      412.92      450.61       30.72 o
  -2  10   2       94.51      101.00       16.69 o
  -1  10   2      112.89       96.44       17.04 o
   0  10   2      152.08      128.16       17.88 o
   1  10   2       24.85       29.49       10.07 o
   2  10   2        7.84        6.06       21.60 o
   3  10   2      100.73      123.45       15.22 o
   4  10   2        6.90       18.05       24.53 o
   5  10   2       -0.12        9.79        3.37 o
   6  10   2        2.13        0.00       10.32 o
   7  10   2       51.19       35.97       16.15 o
   8  10   2       -2.29       13.16       19.83 o
  -8  11   2       19.64        5.93       25.93 o
  -7  11   2       12.19       16.07       27.36 o
  -6  11   2      236.13      250.30       36.95 o
  -5  11   2       66.81       26.54       18.83 o
  -4  11   2       86.61       85.06       16.71 o
  -3  11   2        4.59       17.40       20.95 o
  -2  11   2      534.54      552.67       39.06 o
  -1  11   2      272.77      258.66       25.51 o
   0  11   2      237.06      314.46       21.23 o
   1  11   2       11.30       21.67       21.01 o
   2  11   2      133.92      119.88       17.59 o
   3  11   2       57.74       58.05       13.09 o
   4  11   2      124.53      128.98       21.03 o
   5  11   2      -12.64       10.67       31.78 o
   6  11   2       32.26       30.64       19.69 o
   7  11   2       -3.13        0.00       13.59 o
  -7  12   2       14.32       20.62       34.75 o
  -6  12   2       58.50       56.51       18.39 o
  -5  12   2      100.22      111.17       20.55 o
  -4  12   2       -0.89        0.01        4.06 o
  -3  12   2       15.99       25.90       19.52 o
  -2  12   2      163.68      168.56       24.41 o
  -1  12   2       91.30      109.70       14.95 o
   0  12   2      989.43     1070.82       60.76 o
   1  12   2       39.25       46.51       13.04 o
   2  12   2      338.09      318.91       24.65 o
   3  12   2     1114.93     1071.57       47.28 o
   4  12   2       -5.97       41.28       21.17 o
   5  12   2      144.47      140.33       23.22 o
   6  12   2       29.08       33.86       21.20 o
   7  12   2       45.86       64.02       43.26 o
  -6  13   2       14.06        7.95       35.17 o
  -5  13   2      256.55      261.59       32.22 o
  -4  13   2       93.25      111.09       21.25 o
  -3  13   2      221.71      192.03       30.58 o
  -2  13   2      478.91      425.36       42.09 o
  -1  13   2      364.96      397.21       27.10 o
   0  13   2      111.22       92.28       21.50 o
   1  13   2       56.76       74.96       15.22 o
   2  13   2      264.56      269.73       23.02 o
   3  13   2      168.94      214.76       21.09 o
   4  13   2       12.53        7.09       28.72 o
   5  13   2        8.39        0.76       23.42 o
   6  13   2      -13.37        0.21       54.04 o
  -6  14   2        7.46        0.64       27.16 o
  -5  14   2       16.40        8.41       25.45 o
  -4  14   2       54.55       61.83       29.32 o
  -3  14   2      280.19      250.70       33.18 o
  -2  14   2       -3.84        0.54       18.74 o
  -1  14   2       52.64      109.05       20.59 o
   0  14   2       -6.71       91.59       19.88 x
   1  14   2      655.18      697.78       43.73 o
   2  14   2       68.21       92.72       15.51 o
   3  14   2       42.38       36.14       14.57 o
   4  14   2      218.00      218.08       26.44 o
   5  14   2       54.06       46.69       20.24 o
  -5  15   2      -12.01        1.98       46.64 o
  -4  15   2       19.39       32.91       20.91 o
  -3  15   2       23.90       52.75       20.54 o
  -2  15   2       28.45       10.63       18.42 o
  -1  15   2       -7.53        1.57       31.63 o
   0  15   2       77.18       53.99       21.02 o
   1  15   2      373.58      316.29       29.38 o
   2  15   2       50.05       53.10       14.85 o
   3  15   2       29.14       24.85       10.83 o
   4  15   2       31.06       66.94       18.71 o
   5  15   2      223.74      187.12       30.15 o
  -4  16   2       29.90       29.83       27.30 o
  -3  16   2       37.88        3.11       20.09 o
  -2  16   2       24.76       44.85       18.95 o
  -1  16   2        8.17        9.68       30.27 o
   0  16   2       38.95       38.87       15.44 o
   1  16   2       19.57        6.98       15.53 o
   2  16   2       -4.15        6.49       14.42 o
   3  16   2       16.33       28.34       18.81 o
  -2  17   2       67.63       67.08       20.73 o
  -1  17   2       17.97       27.94       18.15 o
   0  17   2       24.61       45.40       16.47 o
   1  17   2       18.85        1.63       12.13 o
   2  17   2        3.01        3.75       17.48 o
  -9   0   3       67.86       78.83       27.14 o
  -7   0   3     4043.49     4018.64      336.75 o
  -5   0   3      602.06      807.60       46.53 o
   1   0   3        9.40        2.50       14.02 o
   3   0   3        6.11        3.40       16.49 o
   5   0   3      498.04      511.92       21.14 o
   7   0   3      673.04      701.85       43.55 o
   9   0   3        4.92        1.81       16.34 o
 -10   1   3       -2.04        0.20       15.46 o
  -9   1   3       30.52       23.69       12.15 o
  -8   1   3      588.78      547.37       53.52 o
  -7   1   3       -4.32        7.44       14.64 o
  -6   1   3      115.88      139.97       16.82 o
  -5   1   3       33.48       61.73       10.65 o
  -4   1   3      239.81      231.06       29.08 o
  -3   1   3     3134.51     3051.50      211.77 o
  -2   1   3       56.37       66.67        9.49 o
  -1   1   3    22991.42    22733.80     2192.77 o
   0   1   3     1596.46     1493.89       43.33 o
   1   1   3     2099.14     2223.92       44.98 o
   2   1   3       15.39       11.51        5.33 o
   3   1   3     2144.56     2292.77       61.37 o
   4   1   3     1876.41     1633.97       56.36 o
   5   1   3       11.04        7.21       17.36 o
   6   1   3       59.11       87.41       10.50 o
   7   1   3      486.10      504.03       31.65 o
   8   1   3       16.36       16.76       16.08 o
   9   1   3       66.81       69.69       10.35 o
 -10   2   3       30.47       29.10       11.60 o
  -9   2   3       31.57       37.11       14.04 o
  -8   2   3      128.90      141.32       16.57 o
  -7   2   3      504.52      502.91       32.34 o
  -6   2   3      204.07      202.97       15.93 o
  -5   2   3      171.06      215.20       15.97 o
  -4   2   3      961.77      996.51       47.11 o
  -3   2   3     1679.41     1698.53       76.06 o
  -2   2   3        1.12        5.87        4.42 o
  -1   2   3    11135.11    11071.93      445.84 o
   0   2   3     5281.88     5713.41      129.19 o
   1   2   3      419.78      377.23       13.65 o
   2   2   3      126.73      134.21       11.22 o
   3   2   3      126.22      103.41       14.18 o
   4   2   3      852.01      735.19       21.34 o
   5   2   3       63.20       65.70        8.73 o
   6   2   3       29.02       20.11        7.72 o
   7   2   3       96.67       87.67        9.87 o
   8   2   3       18.87       11.99       10.03 o
   9   2   3       -2.35        0.14        6.11 o
 -10   3   3       -3.93        0.51       23.85 o
  -9   3   3        0.10        1.43        2.23 o
  -8   3   3      178.56      194.13       21.54 o
  -7   3   3     2965.74     3127.71      142.89 o
  -6   3   3       -0.37        0.09        6.16 o
  -5   3   3      246.77      221.18       16.00 o
  -4   3   3       58.76       74.15       10.46 o
  -3   3   3       10.24       26.16       28.07 o
  -2   3   3       80.50      114.61       10.39 o
  -1   3   3      621.21      555.51       19.68 o
   0   3   3     1125.85     1157.71       26.90 o
   1   3   3       42.58       32.20        5.82 o
   2   3   3      149.47      164.21       12.24 o
   3   3   3      235.56      136.73       27.67 o
   4   3   3      472.31      461.62       24.49 o
   5   3   3       29.32       19.49        7.38 o
   6   3   3      259.79      229.50       13.34 o
   7   3   3       16.32       19.80       11.71 o
   8   3   3      438.10      447.55       19.24 o
   9   3   3       -1.27        0.31        9.90 o
  -9   4   3        3.03        1.15       12.39 o
  -8   4   3       50.61       30.96       14.95 o
  -7   4   3      567.66      642.65       37.46 o
  -6   4   3       17.45        3.01       15.53 o
  -5   4   3     1267.74     1325.87       57.93 o
  -4   4   3     1072.28     1027.42       48.94 o
  -3   4   3     1298.96     1130.64       51.64 o
  -2   4   3      463.03      444.55       22.58 o
  -1   4   3      501.88      506.12       21.84 o
   0   4   3     1545.21     1609.96       37.91 o
   1   4   3      647.93      635.56       21.56 o
   2   4   3      230.07      301.74       11.14 o
   3   4   3      215.70      226.06       17.60 o
   4   4   3       45.04       50.53       11.24 o
   5   4   3      258.75      260.96       20.47 o
   6   4   3      136.01      147.34       12.49 o
   7   4   3      305.37      321.69       17.79 o
   8   4   3       87.90      111.95       11.17 o
   9   4   3       72.93       96.70       20.51 o
  -9   5   3        1.04        2.82        3.86 o
  -8   5   3       51.50       55.37       15.08 o
  -7   5   3       16.50       26.16       19.90 o
  -6   5   3      517.40      507.45       35.96 o
  -5   5   3       55.08       50.86       15.70 o
  -4   5   3       -0.80        1.55        3.77 o
  -3   5   3     1309.81     1298.45       53.00 o
  -2   5   3      269.11      256.56       19.10 o
  -1   5   3     1153.93     1269.40       42.82 o
   0   5   3        0.82        0.15        2.74 o
   1   5   3      733.18      724.60       27.17 o
   2   5   3      134.47       55.91       17.42 o
   3   5   3      252.67      214.77       12.83 o
   4   5   3      399.53      378.04       24.38 o
   5   5   3       18.05       14.22       11.03 o
   6   5   3      317.16      264.51       30.02 o
   7   5   3      115.63      148.75       22.66 o
   8   5   3      458.39      443.43       36.73 o
   9   5   3        9.20       10.27       22.01 o
  -9   6   3      -10.14        4.21       27.13 o
  -8   6   3       -3.36        0.45       12.12 o
  -7   6   3      128.36      152.57       21.85 o
  -6   6   3      205.31      187.60       25.01 o
  -5   6   3      773.76      807.19       46.30 o
  -4   6   3       20.84       14.14       10.02 o
  -3   6   3      165.13      199.91       15.37 o
  -2   6   3     1233.64     1172.66       53.64 o
  -1   6   3      658.02      758.07       32.97 o
   0   6   3      813.34     1058.01       36.23 o
   1   6   3     3861.37     3963.85      138.41 o
   2   6   3      108.99      157.10       10.83 o
   3   6   3       91.64      137.34        8.05 o
   4   6   3        3.28        0.15       10.40 o
   5   6   3        6.60        4.77       16.64 o
   6   6   3      349.37      339.28       30.29 o
   7   6   3       28.19       11.08       15.67 o
   8   6   3       28.88        9.99       18.57 o
  -9   7   3       16.70        8.06       10.41 o
  -8   7   3       56.62       60.81       18.64 o
  -7   7   3        1.94       14.03       17.66 o
  -6   7   3      173.10      169.65       26.44 o
  -5   7   3       15.81       10.80       18.52 o
  -4   7   3      307.96      299.21       17.66 o
  -3   7   3       13.38       38.70       26.85 o
  -2   7   3       37.48       30.55       16.27 o
  -1   7   3      357.33      277.84       22.17 o
   0   7   3      189.92      199.88       16.72 o
   1   7   3      350.11      384.18       18.75 o
   2   7   3      517.53      499.66       20.82 o
   3   7   3       54.98       52.22        7.98 o
   4   7   3      491.01      552.82       21.48 o
   5   7   3       61.82       83.79       12.87 o
   6   7   3      624.08      692.15       43.78 o
   7   7   3        1.64        4.83       10.36 o
   8   7   3        4.47        0.09       28.07 o
  -9   8   3       16.17        0.25       11.91 o
  -8   8   3       20.36       13.43       14.17 o
  -7   8   3      239.92      247.34       24.79 o
  -6   8   3       38.14       48.18       14.06 o
  -5   8   3      111.16       81.26       12.19 o
  -4   8   3      187.61      210.89       19.29 o
  -3   8   3      151.97      139.62       14.88 o
  -2   8   3      768.45      729.02       36.06 o
  -1   8   3     1711.17     1735.31       62.15 o
   0   8   3      416.53      504.63       24.12 o
   1   8   3     2245.94     2392.43       73.22 o
   2   8   3      732.40      754.15       29.03 o
   3   8   3      572.71      570.07       25.23 o
   4   8   3      188.83      184.90       14.68 o
   5   8   3      463.92      471.15       27.67 o
   6   8   3       49.30       22.68       10.83 o
   7   8   3      282.86      265.87       29.31 o
   8   8   3       60.05       48.95       19.34 o
  -8   9   3       24.83       13.16       13.30 o
  -7   9   3      -14.43        8.78       37.86 o
  -6   9   3      663.72      677.01       41.39 o
  -5   9   3      412.51      457.61       26.17 o
  -4   9   3        5.67        0.99       22.27 o
  -3   9   3      265.50      216.92       22.58 o
  -2   9   3       27.29       16.33       10.64 o
  -1   9   3       38.40       44.37       11.20 o
   0   9   3      116.40      121.68       14.77 o
   1   9   3        0.09        0.28        2.60 o
   2   9   3       18.49       20.54       13.82 o
   3   9   3      156.68      169.01       12.59 o
   4   9   3      275.97      276.81       22.96 o
   5   9   3      469.74      549.03       30.33 o
   6   9   3       16.14        3.03       11.76 o
   7   9   3      127.56      112.44       24.19 o
   8   9   3        0.25        6.71        3.39 o
  -8  10   3        6.23        6.72        9.39 o
  -7  10   3       21.70       24.78       16.72 o
  -6  10   3      552.58      614.44       37.74 o
  -5  10   3       -1.98        9.26       10.15 o
  -4  10   3      465.41      497.42       35.12 o
  -3  10   3        0.78        0.01        3.94 o
  -2  10   3      255.99      224.66       23.26 o
  -1  10   3       56.00       60.22       14.60 o
   0  10   3       32.44       10.96       16.63 o
   1  10   3       38.83       38.47        9.76 o
   2  10   3     2018.60     2080.58       69.11 o
   3  10   3      144.60      163.05       16.61 o
   4  10   3       48.58       57.04       14.29 o
   5  10   3       40.89       44.02       12.38 o
   6  10   3       27.37       20.08       14.37 o
   7  10   3       16.36       18.84       24.22 o
  -7  11   3       78.59       45.61       25.70 o
  -6  11   3       30.20       54.94       15.79 o
  -5  11   3      251.22      221.82       27.48 o
  -4  11   3      258.34      210.40       25.51 o
  -3  11   3       33.07       47.19       24.32 o
  -2  11   3      484.50      361.15       33.16 o
  -1  11   3       -8.95        7.33       29.52 o
   0  11   3      232.31      235.97       25.63 o
   1  11   3       -6.11        5.07       16.09 o
   2  11   3       12.59       49.04       28.28 o
   3  11   3       45.25       55.19       13.16 o
   4  11   3      112.07      118.54       17.50 o
   5  11   3      252.19      294.41       24.80 o
   6  11   3       16.70        5.18       17.19 o
   7  11   3       12.88        5.96       34.62 o
  -7  12   3       -8.05        3.26       34.73 o
  -6  12   3      -41.76        0.92       17.68 o
  -5  12   3       65.10       69.11       20.51 o
  -4  12   3      217.99      158.20       32.24 o
  -3  12   3       28.93       22.35       21.73 o
  -2  12   3      935.82      843.72       60.39 o
  -1  12   3       26.06       14.85       14.32 o
   0  12   3       16.26       14.75       23.46 o
   1  12   3       21.12       34.60       13.63 o
   2  12   3       -6.65        0.15       15.88 o
   3  12   3      259.49      260.07       25.18 o
   4  12   3      394.20      358.20       28.34 o
   5  12   3       43.21       42.74       19.88 o
   6  12   3       -0.30        0.82        4.63 o
  -6  13   3       -2.27        6.81       12.72 o
  -5  13   3        0.55        8.33        4.32 o
  -4  13   3      127.99      177.11       26.65 o
  -3  13   3       -2.83       49.95       12.86 o
  -2  13   3       36.54       70.80       20.37 o
  -1  13   3       50.59       43.35       18.94 o
   0  13   3       32.25       19.46       14.86 o
   1  13   3      -19.80        1.46       18.92 o
   2  13   3      159.48      143.29       18.99 o
   3  13   3       91.57       90.59       14.18 o
   4  13   3      678.00      623.53       45.08 o
   5  13   3       76.95       90.32       17.54 o
   6  13   3        8.80       21.00       39.08 o
  -6  14   3       14.91        3.00       35.68 o
  -5  14   3       33.11        4.70       23.05 o
  -4  14   3       77.14       76.41       22.97 o
  -3  14   3      100.33      107.34       23.55 o
  -2  14   3       39.41        1.72       18.59 o
  -1  14   3      -38.51        0.84       23.95 o
   0  14   3      -22.59        0.18       25.42 o
   1  14   3      337.58      310.18       28.64 o
   2  14   3       40.89       53.35       12.55 o
   3  14   3        4.44        1.79       12.86 o
   4  14   3        6.19       23.10       29.98 o
   5  14   3       56.86       61.57       18.37 o
  -5  15   3       26.51       11.55       22.47 o
  -4  15   3      156.55      144.11       29.11 o
  -3  15   3      223.55      198.70       31.83 o
  -2  15   3       52.50       63.19       20.24 o
  -1  15   3      184.14      173.79       28.04 o
   0  15   3      162.08      181.93       20.76 o
   1  15   3      222.48      225.15       22.05 o
   2  15   3       31.65       26.86       15.93 o
   3  15   3        7.22        4.84       16.93 o
   4  15   3       34.90       67.71       17.93 o
  -4  16   3      113.68       81.25       28.45 o
  -3  16   3       -2.27        3.53       13.75 o
  -2  16   3       -6.49        0.69       35.43 o
  -1  16   3       -0.89        9.72        4.97 o
   0  16   3       13.54        2.49       32.64 o
   1  16   3        0.84        0.10        3.59 o
   2  16   3       17.81        7.88       14.46 o
   3  16   3       12.26       11.42       22.22 o
  -2  17   3       33.22       22.79       28.15 o
  -1  17   3       89.15       69.69       21.83 o
   0  17   3       53.51       47.33       18.06 o
   1  17   3        5.52        2.14       21.40 o
 -10   0   4      117.44      162.90       19.36 o
  -8   0   4      601.76      477.98       72.63 o
  -6   0   4      404.15      527.28       44.89 o
  -4   0   4     2263.71     2789.21      158.68 o
   0   0   4      345.05      432.25       15.57 o
   2   0   4      130.24      135.11       11.53 o
   4   0   4      326.51      288.13       15.69 o
   6   0   4      745.30      674.06       49.76 o
   8   0   4      845.30      773.22       62.23 o
 -10   1   4        3.03        3.09       13.09 o
  -9   1   4       94.90       83.37       16.81 o
  -8   1   4      461.50      492.50       41.61 o
  -7   1   4       68.15       94.82       19.30 o
  -6   1   4       24.68       27.55       13.50 o
  -5   1   4       14.47       30.44       25.83 o
  -4   1   4     1413.80     1543.10       97.83 o
  -3   1   4       78.30      187.03       13.09 o
  -2   1   4     1817.95     2076.87      107.68 o
  -1   1   4        1.94     9060.37        2.91 x
   0   1   4    17818.94    16718.55      935.21 o
   1   1   4      686.13      808.12       16.70 o
   2   1   4      391.33      381.48       14.50 o
   3   1   4      229.52      252.14       12.61 o
   4   1   4      252.01      245.64       10.76 o
   5   1   4        6.34        8.93       11.13 o
   6   1   4        3.17        4.01        9.47 o
   7   1   4        1.34        1.30        7.66 o
   8   1   4      111.85      115.77       13.95 o
   9   1   4      197.60      238.65       24.11 o
 -10   2   4       81.38      103.54       19.55 o
  -9   2   4       83.12       74.78       18.03 o
  -8   2   4       51.60       53.85       15.57 o
  -7   2   4      111.20       87.90       15.30 o
  -6   2   4       -0.55        0.00        3.38 o
  -5   2   4       11.48        0.30       28.90 o
  -4   2   4      836.94      842.27       44.79 o
  -3   2   4      156.89      156.85       18.66 o
  -2   2   4       61.52       84.08       12.83 o
  -1   2   4     6777.35     6981.50      236.13 o
   0   2   4    39505.43    34544.66     3277.02 o
   1   2   4     1718.88     1704.46       34.98 o
   2   2   4       59.15       61.71        9.03 o
   3   2   4       56.71       82.52        9.80 o
   4   2   4       70.89       61.98       11.24 o
   5   2   4      180.30      220.67       17.54 o
   6   2   4      167.06      165.16       10.76 o
   7   2   4      804.49      808.06       28.58 o
   8   2   4      206.33      214.40       15.29 o
   9   2   4        4.77        2.36       15.21 o
 -10   3   4       -8.60        1.21       36.30 o
  -9   3   4      115.78      127.27       20.98 o
  -8   3   4      987.82      988.56       56.01 o
  -7   3   4      139.84      177.50       18.24 o
  -6   3   4      675.58      813.17       45.04 o
  -5   3   4       22.97       28.39       12.80 o
  -4   3   4     1825.18     1708.13       87.56 o
  -3   3   4     2094.70     1988.64       80.43 o
  -2   3   4     2803.69     2614.86       95.81 o
  -1   3   4      127.09      130.49        9.12 o
   0   3   4       25.33       12.61        5.12 o
   1   3   4       81.85       68.94        7.20 o
   2   3   4        1.04       18.34        6.14 o
   3   3   4      185.23      174.21       14.91 o
   4   3   4       35.39       31.60       10.21 o
   5   3   4       25.30       20.93       16.11 o
   6   3   4       34.80       27.67       13.63 o
   7   3   4       53.09       44.72       14.86 o
   8   3   4       27.19       35.99       13.04 o
   9   3   4       -6.64        3.48       23.06 o
  -9   4   4      -18.59        0.46       13.34 o
  -8   4   4       14.62        2.17       26.36 o
  -7   4   4     1088.09     1113.77       75.38 o
  -6   4   4      686.32      725.25       38.16 o
  -5   4   4      708.19      641.48       37.46 o
  -4   4   4       62.64       67.49       12.89 o
  -3   4   4     1088.76     1028.89       43.52 o
  -2   4   4      180.27      185.16       15.43 o
  -1   4   4      529.96      547.38       19.24 o
   0   4   4       28.14       43.12        6.07 o
   1   4   4     1063.90     1171.86       32.61 o
   2   4   4       59.36       32.10       16.47 o
   3   4   4      240.45      169.33       15.63 o
   4   4   4       89.98       85.96       12.30 o
   5   4   4      133.43      100.08       19.86 o
   6   4   4        9.59        5.69       23.48 o
   7   4   4        1.44        9.85        4.20 o
   8   4   4        8.80        5.54       29.31 o
   9   4   4       22.07       14.32       34.80 o
  -9   5   4       -5.37        2.67       18.01 o
  -8   5   4      182.39      194.15       22.36 o
  -7   5   4       94.48      103.44       23.44 o
  -6   5   4      215.85      193.53       24.54 o
  -5   5   4       57.17       42.15       14.74 o
  -4   5   4      342.21      289.53       25.41 o
  -3   5   4     2414.86     2117.96       90.40 o
  -2   5   4      245.18      225.25       21.36 o
  -1   5   4      303.90      261.21       19.28 o
   0   5   4      597.46      629.41       22.17 o
   1   5   4      225.40      185.72       13.09 o
   2   5   4       29.90       45.82        6.56 o
   3   5   4      392.04      489.56       19.88 o
   4   5   4        8.05        0.02       24.06 o
   5   5   4       34.60       18.74       13.23 o
   6   5   4       21.97       14.35       13.22 o
   7   5   4       80.48       56.91       18.37 o
   8   5   4        5.87       10.27       16.35 o
  -9   6   4       -1.74        0.31       11.66 o
  -8   6   4        0.60        5.66        7.62 o
  -7   6   4        9.40        9.64       23.66 o
  -6   6   4      205.01      219.16       24.57 o
  -5   6   4        6.76        0.95       24.24 o
  -4   6   4       76.17       52.88       12.23 o
  -3   6   4      843.39      803.50       35.61 o
  -2   6   4        7.34        9.79       14.12 o
  -1   6   4      948.98     1079.02       43.77 o
   0   6   4     1111.23     1525.19       42.17 o
   1   6   4     2428.18     2475.13       78.52 o
   2   6   4      307.87      376.68       15.66 o
   3   6   4      207.50      286.02       10.39 o
   4   6   4      220.77      236.20       20.73 o
   5   6   4      451.28      472.23       36.15 o
   6   6   4      130.14      105.80       22.33 o
   7   6   4       11.93        0.59       66.23 o
   8   6   4       35.79        4.62       17.83 o
  -9   7   4       -8.40        0.01       34.66 o
  -8   7   4       38.85       36.43       22.10 o
  -7   7   4      321.29      283.35       35.24 o
  -6   7   4       92.31       88.53       20.76 o
  -5   7   4      147.84      137.07       22.43 o
  -4   7   4      722.41      701.46       37.04 o
  -3   7   4        4.36        0.26       12.84 o
  -2   7   4      676.25      703.55       28.87 o
  -1   7   4      669.91      575.05       24.41 o
   0   7   4     1002.30      878.08       32.19 o
   1   7   4      761.96      896.27       27.47 o
   2   7   4      121.34      104.86       10.98 o
   3   7   4     1823.40     1965.32       50.39 o
   4   7   4      187.76      179.27       21.15 o
   5   7   4       10.99       13.51       28.77 o
   6   7   4       79.99       60.91       19.06 o
   7   7   4        1.99        4.07       16.79 o
   8   7   4       59.46       54.07       17.56 o
  -9   8   4       -7.16        3.50       12.38 o
  -8   8   4       21.77        6.34       13.91 o
  -7   8   4       26.73       14.30       13.98 o
  -6   8   4      101.64       84.81       18.52 o
  -5   8   4       97.18      133.50       13.55 o
  -4   8   4       11.15        7.32       24.92 o
  -3   8   4        7.12       22.86       18.24 o
  -2   8   4        9.25        0.15       20.69 o
  -1   8   4      644.83      615.35       24.13 o
   0   8   4       72.18       58.32       10.42 o
   1   8   4      213.53      172.45       13.93 o
   2   8   4      282.01      282.00       15.97 o
   3   8   4      156.17      158.76       13.43 o
   4   8   4      176.39      148.19       17.05 o
   5   8   4       30.42       23.22       15.70 o
   6   8   4        3.83        2.23       22.26 o
   7   8   4      126.81      100.68       21.68 o
   8   8   4        9.54        0.12       28.07 o
  -8   9   4       12.56       28.05       49.54 o
  -7   9   4        8.20        8.08       24.28 o
  -6   9   4      332.35      271.93       25.67 o
  -5   9   4       74.57       70.20       13.74 o
  -4   9   4       62.19       69.96       20.80 o
  -3   9   4      116.85      103.91       17.38 o
  -2   9   4     1382.89     1417.39       54.82 o
  -1   9   4     1284.24     1331.79       56.75 o
   0   9   4        6.19       32.61       18.38 o
   1   9   4        5.10        2.17       16.51 o
   2   9   4      986.32      992.82       39.95 o
   3   9   4       26.43        8.38       10.81 o
   4   9   4      157.34      138.35       17.21 o
   5   9   4      125.80      167.55       18.39 o
   6   9   4       23.31       20.33       16.10 o
   7   9   4       73.42       76.96       18.89 o
  -8  10   4        6.16        0.59       20.57 o
  -7  10   4       78.89       99.89       17.86 o
  -6  10   4       11.73        1.38       47.93 o
  -5  10   4      157.34      215.96       27.06 o
  -4  10   4      112.11      115.22       15.48 o
  -3  10   4       -6.38       18.28       16.34 o
  -2  10   4       47.57       39.21       13.51 o
  -1  10   4     1163.29     1140.89       58.45 o
   0  10   4      306.06      283.61       21.90 o
   1  10   4      374.75      371.61       22.87 o
   2  10   4      102.01      130.66       13.43 o
   3  10   4      148.39      158.00       15.94 o
   4  10   4      218.52      252.20       21.55 o
   5  10   4      133.38      139.35       22.46 o
   6  10   4      -12.68        0.14       41.19 o
   7  10   4      254.67      206.08       28.54 o
  -7  11   4       22.77       48.96       26.05 o
  -6  11   4        8.02        0.83       23.27 o
  -5  11   4       -8.54        7.98       28.17 o
  -4  11   4       13.65        7.33       33.36 o
  -3  11   4      917.66      869.14       58.03 o
  -2  11   4     1140.32     1242.94       67.24 o
  -1  11   4      160.12      124.44       24.88 o
   0  11   4      326.68      220.22       29.41 o
   1  11   4      199.54      229.78       17.34 o
   2  11   4       36.96       20.13       12.18 o
   3  11   4      725.99      716.97       38.07 o
   4  11   4       40.22       39.78       14.65 o
   5  11   4        6.04        1.99       15.93 o
   6  11   4       41.83       59.38       28.00 o
   7  11   4      -21.67        0.82       17.75 o
  -7  12   4       53.94       32.17       28.23 o
  -6  12   4       -6.71        0.55       22.34 o
  -5  12   4      195.66      179.14       23.49 o
  -4  12   4       81.20      103.11       22.30 o
  -3  12   4      121.54      121.82       21.19 o
  -2  12   4       81.24      103.51       19.80 o
  -1  12   4      430.03      412.23       32.66 o
   0  12   4      318.85      314.27       27.00 o
   1  12   4       93.57      108.38       14.17 o
   2  12   4       29.14       45.03       12.90 o
   3  12   4      243.63      323.67       22.45 o
   4  12   4      484.00      458.27       34.37 o
   5  12   4       16.74        4.54       13.84 o
   6  12   4        6.26        4.43       47.07 o
  -6  13   4       35.16       28.54       21.46 o
  -5  13   4      146.41      162.02       24.51 o
  -4  13   4       36.94       21.81       17.36 o
  -3  13   4       60.77       50.31       25.84 o
  -2  13   4      144.16      109.25       27.81 o
  -1  13   4      -10.04        3.62       36.36 o
   0  13   4      575.96      498.80       47.75 o
   1  13   4      564.03      399.09       36.87 o
   2  13   4       -1.44       14.40        8.55 o
   3  13   4       62.88       80.07       14.28 o
   4  13   4      266.39      291.98       27.68 o
   5  13   4       34.23       64.33       13.11 o
  -6  14   4       14.91       11.68       40.23 o
  -5  14   4       14.73       20.54       42.12 o
  -4  14   4      212.74      231.20       30.43 o
  -3  14   4       25.28       12.81       16.92 o
  -2  14   4      -19.09        3.59       20.75 o
  -1  14   4       57.01       57.41       23.83 o
   0  14   4       95.95      107.82       18.08 o
   1  14   4      556.84      461.25       39.13 o
   2  14   4       80.20       86.96       16.58 o
   3  14   4       50.71       78.52       13.57 o
   4  14   4      159.82      158.91       27.59 o
   5  14   4       -4.55        3.73       15.70 o
  -5  15   4      -12.19        0.67       26.26 o
  -4  15   4        2.95        1.39       21.36 o
  -3  15   4      745.90      609.75       62.39 o
  -2  15   4       99.14       88.73       23.33 o
  -1  15   4       21.59       22.93       22.94 o
   0  15   4       10.66        6.89       19.04 o
   1  15   4      543.98      497.75       41.18 o
   2  15   4       84.47      125.42       15.43 o
   3  15   4       14.47       39.02       20.79 o
   4  15   4       58.87       75.26       15.83 o
  -3  16   4      107.34      103.72       27.23 o
  -2  16   4       49.48       24.44       24.53 o
  -1  16   4        6.79        9.54       26.24 o
   0  16   4      -15.54        0.79       19.70 o
   1  16   4       77.37       63.47       18.39 o
   2  16   4       29.23       19.51       18.94 o
   3  16   4       40.48       86.06       14.30 o
  -1  17   4       -0.60        0.05        4.71 o
   0  17   4        3.88        8.44       15.24 o
   1  17   4      197.63      145.04       26.38 o
  -9   0   5        8.80        0.47       63.70 o
  -7   0   5      127.81      110.40       33.26 o
  -5   0   5      484.39      595.81       47.57 o
  -1   0   5     1628.85     1571.60       93.81 o
   1   0   5     1661.43     1852.91       49.84 o
   3   0   5     2429.50     2241.27       79.94 o
   5   0   5       -0.35        2.87        3.05 o
   7   0   5       94.78       66.21       22.05 o
 -10   1   5       50.06       35.19       18.70 o
  -9   1   5       68.75       79.78       17.73 o
  -8   1   5       71.88      104.20       16.56 o
  -7   1   5       34.65       51.65       15.32 o
  -6   1   5       14.24        0.19       32.74 o
  -5   1   5       51.45       67.15       21.03 o
  -4   1   5     1426.62     1702.10       67.71 o
  -3   1   5        6.93        1.82       13.31 o
  -2   1   5     1370.70     1235.94       80.83 o
  -1   1   5      192.98      202.50       16.51 o
   0   1   5     1826.20     1889.62       44.43 o
   1   1   5       20.86       12.59        6.34 o
   2   1   5       30.10        0.25        8.75 o
   3   1   5       87.28       65.99        8.16 o
   4   1   5     1531.31     1428.71       36.69 o
   5   1   5       54.55       68.80        7.79 o
   6   1   5       24.19       16.43       10.60 o
   7   1   5       99.14      107.12       16.40 o
   8   1   5      660.87      561.10       47.04 o
 -10   2   5        5.12        3.02       23.59 o
  -9   2   5       25.05       17.27       22.44 o
  -8   2   5      568.90      517.93       42.13 o
  -7   2   5      394.11      391.58       31.81 o
  -6   2   5       -5.52       12.07       23.43 o
  -5   2   5       86.05      104.40       14.20 o
  -4   2   5      609.96      694.05       34.42 o
  -3   2   5      985.33     1073.78       52.40 o
  -2   2   5      554.18      585.83       32.65 o
  -1   2   5     1354.52     1485.96       37.68 o
   0   2   5     1717.39     1620.20       42.07 o
   1   2   5      221.46      222.85        9.90 o
   2   2   5     1223.65     1317.56       37.81 o
   3   2   5       40.15       62.53       11.21 o
   4   2   5       42.13       21.31       10.63 o
   5   2   5       37.10       39.19       11.89 o
   6   2   5       14.54       34.85       28.86 o
   7   2   5      167.25      145.70       19.00 o
   8   2   5       45.04       38.70       18.59 o
  -9   3   5        7.06        0.06       22.18 o
  -8   3   5      185.08      175.70       22.93 o
  -7   3   5      304.14      427.12       27.15 o
  -6   3   5      621.00      679.18       57.86 o
  -5   3   5     1570.24     1555.32       69.93 o
  -4   3   5      -15.36        0.04       15.96 o
  -3   3   5      392.00      440.38       28.45 o
  -2   3   5      145.16      201.07       15.91 o
  -1   3   5      126.50      137.10       11.37 o
   0   3   5     4715.79     4590.51      141.63 o
   1   3   5        7.43       25.00        8.97 o
   2   3   5     1314.49     1332.58       31.79 o
   3   3   5       90.93       96.04       10.24 o
   4   3   5       37.69       33.74        9.64 o
   5   3   5      419.02      428.59       30.74 o
   6   3   5      253.58      260.83       22.81 o
   7   3   5      115.18      103.13       18.90 o
   8   3   5      -12.86        1.00       27.95 o
  -9   4   5       75.56       63.54       16.19 o
  -8   4   5       64.43       62.34       17.06 o
  -7   4   5      117.44      133.68       22.62 o
  -6   4   5      149.06      152.38       24.06 o
  -5   4   5       31.69       22.54       11.55 o
  -4   4   5      356.28      383.73       28.46 o
  -3   4   5      192.46      204.07       11.55 o
  -2   4   5       30.03       37.79       11.71 o
  -1   4   5       14.67       16.40       17.11 o
   0   4   5       77.44       74.07       12.31 o
   1   4   5      481.88      537.78       20.62 o
   2   4   5      381.46      373.26       16.62 o
   3   4   5       -4.18        0.00        8.44 o
   4   4   5       31.47       49.84       12.38 o
   5   4   5       14.17        2.92       21.17 o
   6   4   5       57.12       58.95       14.58 o
   7   4   5       33.90       46.26       15.52 o
   8   4   5       -9.00        0.02       22.84 o
  -9   5   5       67.36       80.63       17.93 o
  -8   5   5        6.04        3.58       25.34 o
  -7   5   5       16.48       34.28       15.50 o
  -6   5   5       94.48       60.05       20.93 o
  -5   5   5      209.14      210.97       15.93 o
  -4   5   5      970.12      929.49       49.63 o
  -3   5   5      768.71      672.83       33.78 o
  -2   5   5       16.29       16.60        8.64 o
  -1   5   5       16.40        7.55       11.87 o
   0   5   5     2997.98     2918.54       74.49 o
   1   5   5     3110.63     2843.25       85.23 o
   2   5   5      801.85      815.12       24.08 o
   3   5   5       99.44      105.17       12.11 o
   4   5   5      244.73      247.14       20.90 o
   5   5   5      530.92      548.07       36.85 o
   6   5   5      114.34      131.63       20.28 o
   7   5   5      266.85      285.23       27.06 o
   8   5   5       41.06       27.70       17.42 o
  -9   6   5       29.93       31.31       12.98 o
  -8   6   5      289.17      280.69       37.64 o
  -7   6   5      729.42      655.92       66.99 o
  -6   6   5       32.51       57.50       23.31 o
  -5   6   5       64.23       38.90       17.34 o
  -4   6   5       17.19        3.56       10.04 o
  -3   6   5       50.67       13.16       12.42 o
  -2   6   5       47.01       58.94       10.98 o
  -1   6   5       26.94       11.58       12.23 o
   0   6   5       66.33      104.56       10.29 o
   1   6   5      254.27      268.34       11.34 o
   2   6   5        4.95        5.00        6.79 o
   3   6   5      655.52      661.84       32.17 o
   4   6   5      323.27      260.07       25.90 o
   5   6   5       67.06       78.06       16.02 o
   6   6   5     2453.31     2310.62      131.43 o
   7   6   5      197.40      178.99       22.40 o
   8   6   5       21.57        5.41       14.94 o
  -9   7   5       -1.44        4.74       10.59 o
  -8   7   5       36.99       42.33       21.86 o
  -7   7   5      142.57      142.74       21.93 o
  -6   7   5       59.90       57.47       19.29 o
  -5   7   5      236.38      215.43       25.74 o
  -4   7   5       14.54       17.29       24.21 o
  -3   7   5      400.35      365.07       22.48 o
  -2   7   5      196.60      208.16       16.47 o
  -1   7   5     1112.99     1127.72       36.22 o
   0   7   5      373.70      341.38       16.18 o
   1   7   5      699.64      647.85       23.84 o
   2   7   5       20.52       24.12       10.42 o
   3   7   5      236.80      204.09       12.63 o
   4   7   5     1363.94     1430.03       72.79 o
   5   7   5      906.29      921.81       55.07 o
   6   7   5      378.75      357.04       33.14 o
   7   7   5       61.29       50.08       16.97 o
   8   7   5       36.34       36.26       21.40 o
  -8   8   5      153.83      130.01       31.73 o
  -7   8   5      216.79      218.08       30.51 o
  -6   8   5       52.79       41.07       20.12 o
  -5   8   5       28.67       41.76       18.91 o
  -4   8   5      236.79      195.51       22.81 o
  -3   8   5        3.73       16.24       10.51 o
  -2   8   5      234.66      269.05       17.79 o
  -1   8   5        2.50        3.68        6.56 o
   0   8   5       13.47       19.32       18.25 o
   1   8   5        1.84        0.65        5.04 o
   2   8   5      172.43      176.92       14.87 o
   3   8   5      424.71      404.09       16.96 o
   4   8   5      170.16      158.78       21.78 o
   5   8   5       -5.77        3.27       21.22 o
   6   8   5       -7.36        0.07       28.56 o
   7   8   5        4.23        0.05       17.65 o
  -8   9   5       17.15        6.57       18.72 o
  -7   9   5       37.02       23.78       14.71 o
  -6   9   5       -8.65        5.03       48.76 o
  -5   9   5     1018.89      975.90       60.45 o
  -4   9   5      562.87      656.54       39.43 o
  -3   9   5      -18.42        0.18       13.22 o
  -2   9   5      163.64      195.34       18.89 o
  -1   9   5       62.34       65.58       13.65 o
   0   9   5      460.56      428.29       21.37 o
   1   9   5        1.76        0.01        7.97 o
   2   9   5      141.56      151.37       14.89 o
   3   9   5       28.37       35.07       10.62 o
   4   9   5     1172.99     1221.86       67.56 o
   5   9   5        0.85       17.22        4.74 o
   6   9   5       29.83       24.71       16.30 o
   7   9   5        7.31        0.41       32.62 o
  -8  10   5      -15.16       14.99       28.06 o
  -7  10   5       78.44       52.02       25.22 o
  -6  10   5      204.71      231.39       32.99 o
  -5  10   5       -7.57        5.05       29.44 o
  -4  10   5      171.98      171.48       20.61 o
  -3  10   5       -2.68        1.66       11.69 o
  -2  10   5       74.57       70.43       17.46 o
  -1  10   5      112.52      103.70       17.45 o
   0  10   5      195.87      231.24       18.32 o
   1  10   5       35.61        1.07       12.85 o
   2  10   5       12.26       17.08       14.72 o
   3  10   5      104.48       83.72       14.83 o
   4  10   5      477.45      264.40       61.86 o
   5  10   5        5.15        3.54       31.00 o
   6  10   5       -6.06        0.30       22.15 o
   7  10   5       79.54       73.61       20.76 o
  -7  11   5       40.71       48.05       37.28 o
  -6  11   5      855.64      754.01       74.75 o
  -5  11   5       22.22        0.45       17.66 o
  -4  11   5       40.79       58.04       23.12 o
  -3  11   5        2.27        7.76       11.73 o
  -2  11   5      397.18      405.56       30.31 o
  -1  11   5     1133.61     1107.14       58.59 o
   0  11   5      401.50      408.14       23.25 o
   1  11   5        1.76        1.91        9.77 o
   2  11   5     1464.74     1436.10       59.39 o
   3  11   5      283.83      275.63       24.69 o
   4  11   5       61.33       71.12       14.98 o
   5  11   5       95.67      105.51       31.96 o
   6  11   5       26.62        4.14       34.55 o
  -7  12   5       96.04       29.79       28.88 o
  -6  12   5      124.08      115.53       23.66 o
  -5  12   5        3.17       11.47       15.21 o
  -4  12   5      230.49      214.35       29.61 o
  -3  12   5       46.49       11.38       24.81 o
  -2  12   5      190.33      205.16       25.85 o
  -1  12   5      680.50      671.85       48.68 o
   0  12   5        9.34       25.21       21.48 o
   1  12   5       28.25       19.14       13.01 o
   2  12   5      330.45      219.62       24.83 o
   3  12   5       42.90       35.66       16.91 o
   4  12   5       83.29      102.94       15.84 o
   5  12   5        0.50        1.16        5.70 o
   6  12   5       84.19       65.42       35.12 o
  -6  13   5       18.27       28.93       17.05 o
  -5  13   5       32.92       25.50       19.12 o
  -4  13   5       70.13       53.42       21.22 o
  -3  13   5      312.47      318.36       35.29 o
  -2  13   5       35.12       49.14       26.11 o
  -1  13   5       16.85       59.86       19.51 o
   0  13   5      -25.85       14.54        9.92 o
   1  13   5      345.54      286.45       21.33 o
   2  13   5      468.70      486.08       29.52 o
   3  13   5        9.34        6.02       31.86 o
   4  13   5       -2.98        0.02        6.75 o
   5  13   5      386.11      365.33       62.17 o
  -5  14   5       22.15        0.17       20.00 o
  -4  14   5        3.88        4.08       18.81 o
  -3  14   5      335.14      354.74       37.87 o
  -2  14   5       41.87       41.26       17.61 o
  -1  14   5        1.79        7.69       17.19 o
   0  14   5        8.80        1.66       18.34 o
   1  14   5      220.79      201.95       19.30 o
   2  14   5       41.76       35.53       15.14 o
   3  14   5       -1.46       20.38        6.18 o
   4  14   5      153.21      219.66       26.19 o
  -4  15   5      167.52      135.96       30.24 o
  -3  15   5      118.34       99.89       26.42 o
  -2  15   5      463.17      350.80       41.50 o
  -1  15   5       74.68       73.17       20.70 o
   0  15   5      118.29      104.88       19.58 o
   1  15   5      220.69      208.16       20.17 o
   2  15   5       87.57      235.83       18.10 o
   3  15   5       57.33       78.53       14.84 o
  -3  16   5       -6.82        7.14       29.45 o
  -2  16   5      -20.32       16.51       22.43 o
  -1  16   5      110.70       81.26       25.04 o
   0  16   5      108.12       95.87       19.73 o
   1  16   5      162.23      173.00       18.17 o
   2  16   5       23.18        6.99       12.94 o
  -8   0   6      178.07      212.61       43.85 o
  -6   0   6       14.02       13.62       84.11 o
  -2   0   6      111.70      169.54       13.57 o
   0   0   6       -1.19       11.50        6.20 o
   2   0   6       86.45      134.84       12.87 o
   4   0   6     2115.77     1978.35       78.83 o
   6   0   6      413.77      415.75       26.05 o
   8   0   6       92.17      140.87       48.77 o
  -9   1   6       63.23       64.27       17.66 o
  -8   1   6        0.70        4.02        3.07 o
  -7   1   6      506.98      524.85       39.88 o
  -6   1   6        2.24        0.36        9.12 o
  -5   1   6       51.00      107.35       14.76 o
  -4   1   6      255.62      291.10       19.32 o
  -3   1   6       15.81       17.78       15.66 o
  -2   1   6       74.42      115.80       19.54 o
  -1   1   6      446.56      550.98       24.06 o
   0   1   6      290.24      387.26       12.55 o
   1   1   6      664.67      695.41       23.89 o
   2   1   6       24.31       30.43        9.20 o
   3   1   6      295.64      291.85       12.28 o
   4   1   6       42.69       37.61       10.59 o
   5   1   6       35.34       32.36       11.84 o
   6   1   6      280.41      282.70       23.64 o
   7   1   6      205.41      214.28       27.26 o
   8   1   6       29.63       42.87       18.27 o
  -9   2   6       38.97       38.02       17.84 o
  -8   2   6     1152.81     1027.17       91.82 o
  -7   2   6      180.10      207.33       24.08 o
  -6   2   6      111.48      112.29       21.67 o
  -5   2   6      310.05      316.68       28.42 o
  -4   2   6      298.94      285.93       24.08 o
  -3   2   6      225.64      222.48       19.15 o
  -2   2   6      622.71      645.67       35.46 o
  -1   2   6      810.70      906.01       32.43 o
   0   2   6       79.24       41.59       14.16 o
   1   2   6     3299.90     3380.86       84.72 o
   2   2   6     2293.54     2218.69       61.94 o
   3   2   6      394.42      448.89       16.52 o
   4   2   6       -1.12        0.53        4.28 o
   5   2   6      -10.48        0.46       19.28 o
   6   2   6        6.71        2.87       17.03 o
   7   2   6       16.07       19.36       13.44 o
   8   2   6       31.77       40.36       19.18 o
  -9   3   6       90.38       61.99       21.06 o
  -8   3   6      212.82      179.21       25.90 o
  -7   3   6       35.12       27.22       18.65 o
  -6   3   6       31.32       66.41       13.83 o
  -5   3   6      232.65      245.12       24.99 o
  -4   3   6       -4.77        1.13       13.84 o
  -3   3   6       97.76       75.99       15.30 o
  -2   3   6      811.78      858.67       25.68 o
  -1   3   6      579.19      571.10       30.58 o
   0   3   6       -4.18        9.25        9.78 o
   1   3   6      691.56      741.06       21.89 o
   2   3   6       18.41       32.47        6.32 o
   3   3   6       15.18       34.42        8.66 o
   4   3   6       12.97        3.72       17.97 o
   5   3   6      435.77      444.40       28.46 o
   6   3   6      -27.74        3.08       15.94 o
   7   3   6      811.37      825.82       48.46 o
   8   3   6       83.52       73.41       18.23 o
  -9   4   6       27.44       16.31       26.49 o
  -8   4   6      114.54      112.81       20.71 o
  -7   4   6       14.47       20.44       33.47 o
  -6   4   6      675.58      643.24       53.93 o
  -5   4   6      299.31      247.84       36.24 o
  -4   4   6       15.88       35.11       13.73 o
  -3   4   6      656.34      734.13       40.12 o
  -2   4   6      556.68      630.49       23.72 o
  -1   4   6      523.46      563.76       23.18 o
   0   4   6      161.21      185.05        9.76 o
   1   4   6      562.80      532.54       23.61 o
   2   4   6       78.87       61.81        7.11 o
   3   4   6      204.49      212.83       15.27 o
   4   4   6       -1.38        0.04        8.18 o
   5   4   6      125.94      121.43       16.62 o
   6   4   6      319.37      265.15       27.58 o
   7   4   6        3.13        2.11       11.21 o
   8   4   6        1.57        1.49        9.42 o
  -9   5   6      115.63       93.77       22.45 o
  -8   5   6       98.06      101.15       24.78 o
  -7   5   6        2.61        5.64       11.67 o
  -6   5   6       40.27       53.73       19.92 o
  -5   5   6      145.18      159.79       24.34 o
  -4   5   6      401.92      410.96       34.47 o
  -3   5   6      860.13      854.97       33.26 o
  -2   5   6       43.92       36.48        8.89 o
  -1   5   6        7.68        5.45       23.09 o
   0   5   6       32.88       71.05        9.87 o
   1   5   6      313.30      353.35       14.80 o
   2   5   6        5.57        6.22       11.29 o
   3   5   6      491.28      493.99       23.69 o
   4   5   6       17.00       15.14       10.82 o
   5   5   6      869.60      835.55       43.94 o
   6   5   6      834.18      846.38       46.87 o
   7   5   6      468.43      471.92       31.76 o
   8   5   6        9.47        5.06       23.79 o
  -9   6   6       41.26       35.03       17.87 o
  -8   6   6      255.99      250.86       36.01 o
  -7   6   6       -5.52       23.56       31.80 o
  -6   6   6       85.23       87.55       24.71 o
  -5   6   6       30.95       19.59       18.59 o
  -4   6   6       17.67       16.81       13.43 o
  -3   6   6      344.47      365.45       17.74 o
  -2   6   6      207.57      285.19       12.77 o
  -1   6   6     1042.45     1133.25       40.29 o
   0   6   6      580.80      565.45       19.46 o
   1   6   6      687.24      710.13       26.37 o
   2   6   6       49.75       51.48        9.65 o
   3   6   6        3.91        0.54        7.97 o
   4   6   6       91.83       96.68       15.04 o
   5   6   6      238.21      217.96       21.68 o
   6   6   6       16.45       16.45       24.48 o
   7   6   6       64.80       90.95       15.90 o
   8   6   6        8.35        6.46       13.02 o
  -9   7   6       11.26        8.35       58.24 o
  -8   7   6       26.92       32.72       23.43 o
  -7   7   6       15.36        1.84       25.71 o
  -6   7   6      234.19      232.00       27.33 o
  -5   7   6      568.85      461.42       44.81 o
  -4   7   6        4.27        2.10        8.52 o
  -3   7   6      404.75      386.26       26.45 o
  -2   7   6      104.25      114.16       13.87 o
  -1   7   6       21.51       16.06       10.98 o
   0   7   6       11.83        5.11       11.38 o
   1   7   6       -2.73        0.67        7.79 o
   2   7   6      136.13      114.29       12.92 o
   3   7   6      159.84      181.37       19.21 o
   4   7   6      676.67      740.16       45.95 o
   5   7   6     1287.73     1253.85       84.96 o
   6   7   6     1009.84      959.00       59.26 o
   7   7   6      117.77      187.11       20.17 o
  -8   8   6       12.15       12.61       68.12 o
  -7   8   6        4.32       16.37       28.31 o
  -6   8   6      631.63      541.54       55.01 o
  -5   8   6       -5.85        1.87       19.01 o
  -4   8   6       11.19        0.01       21.39 o
  -3   8   6      364.22      403.36       24.81 o
  -2   8   6      443.49      478.94       28.28 o
  -1   8   6       75.95       92.40       13.02 o
   0   8   6      321.71      326.19       15.12 o
   1   8   6        4.50        4.66       11.12 o
   2   8   6       -3.03        1.57        8.33 o
   3   8   6     1932.82     1836.41       73.39 o
   4   8   6       68.12       73.59       15.01 o
   5   8   6      -24.26        8.51       17.15 o
   6   8   6       25.43       37.94       17.80 o
   7   8   6      -12.83        0.73       43.61 o
  -8   9   6       20.36        0.14       24.00 o
  -7   9   6       33.52       29.75       16.96 o
  -6   9   6      950.53      873.09       74.77 o
  -5   9   6      105.85       88.45       19.28 o
  -4   9   6       20.39       17.28       13.04 o
  -3   9   6       24.56       30.20       15.60 o
  -2   9   6       37.32       41.46       13.58 o
  -1   9   6       80.53       52.28       14.19 o
   0   9   6      198.77      185.17       13.67 o
   1   9   6      -23.47        3.70       10.88 o
   2   9   6      245.40      306.30       17.64 o
   3   9   6      177.35      210.65       15.93 o
   4   9   6       82.92       35.26       21.24 o
   5   9   6      162.41      177.98       22.01 o
   6   9   6        4.57        8.18       16.94 o
   7   9   6        8.00        4.03       16.74 o
  -8  10   6        5.42       25.00       23.43 o
  -7  10   6        4.23       43.73       25.54 o
  -6  10   6       20.08        4.38       24.55 o
  -5  10   6      398.71      340.50       37.72 o
  -4  10   6       -8.43       13.94       30.94 o
  -3  10   6      437.34      484.18       32.47 o
  -2  10   6       48.66       65.90       14.58 o
  -1  10   6       25.39       64.55       14.76 o
   0  10   6      179.26      197.00       12.96 o
   1  10   6       65.35       53.32       11.53 o
   2  10   6       66.12       67.83       11.19 o
   3  10   6      -13.51        0.04       15.92 o
   4  10   6       62.24       42.22       20.29 o
   5  10   6      132.43       98.73       32.08 o
   6  10   6       20.78        2.51       20.17 o
  -7  11   6      159.42      113.24       32.23 o
  -6  11   6      890.88      813.63       71.25 o
  -5  11   6      351.51      320.52       32.91 o
  -4  11   6       -0.75       12.81        7.21 o
  -3  11   6       15.73        7.66       11.29 o
  -2  11   6      134.86      177.83       22.24 o
  -1  11   6      670.02      704.73       45.14 o
   0  11   6      292.40      314.98       19.94 o
   1  11   6      680.58      654.32       33.57 o
   2  11   6        9.52       91.64       23.95 o
   3  11   6       30.27       40.54       12.52 o
   4  11   6       -4.47        0.02       14.14 o
   5  11   6       67.11       47.16       28.90 o
   6  11   6       41.76       55.59       26.05 o
  -6  12   6       45.08       44.75       18.02 o
  -5  12   6       -0.07        0.21        4.87 o
  -4  12   6      501.95      432.75       39.48 o
  -3  12   6       82.55       89.35       20.97 o
  -2  12   6       83.12       46.51       23.07 o
  -1  12   6       47.80      128.54       22.00 o
   0  12   6       -6.91        4.76       18.98 o
   1  12   6        0.45        5.65        3.83 o
   2  12   6       21.33        0.63       12.41 o
   3  12   6       -7.93        0.02       17.33 o
   4  12   6       28.99       34.51       12.05 o
   5  12   6        2.68        8.18       20.63 o
  -6  13   6       21.44       40.29       22.98 o
  -5  13   6       10.03       10.72       30.76 o
  -4  13   6      115.84      145.61       21.59 o
  -3  13   6       27.22       24.64       15.37 o
  -2  13   6      -27.25        0.02       19.78 o
  -1  13   6       51.27        3.59       17.19 o
   0  13   6       -2.19        1.78        9.30 o
   1  13   6       12.20        6.44       23.53 o
   2  13   6      352.78      405.26       21.10 o
   3  13   6      117.33      129.34       20.91 o
   4  13   6        7.76        9.78       13.80 o
   5  13   6        8.95        8.50       42.23 o
  -5  14   6       -2.50        7.63       23.44 o
  -4  14   6      162.30      160.21       28.47 o
  -3  14   6       48.51       50.95       24.71 o
  -2  14   6       -2.72        1.73       15.72 o
  -1  14   6      333.91      329.94       35.53 o
   0  14   6       69.42       98.32       14.65 o
   1  14   6      344.85      310.68       20.92 o
   2  14   6       -1.99        1.40        6.28 o
   3  14   6       52.82      112.05       19.97 o
   4  14   6        6.79        0.68       51.47 o
  -4  15   6      115.69      100.23       26.89 o
  -3  15   6      256.51      219.19       35.12 o
  -2  15   6        3.80        5.06       18.13 o
  -1  15   6       41.19       73.52       14.33 o
   0  15   6       80.72      109.89       21.57 o
   1  15   6       51.48       78.21       11.45 o
   2  15   6       -4.13        1.87        9.48 o
   3  15   6       39.47       55.58       11.05 o
  -2  16   6       89.03      104.57       25.09 o
  -1  16   6      -16.40        1.73       13.57 o
   0  16   6       20.13       16.47       22.16 o
   1  16   6       66.36       73.80       17.06 o
  -9   0   7       32.88       46.58       20.36 o
  -7   0   7       -0.15        2.88        1.38 o
  -5   0   7       26.70       39.04       22.37 o
  -3   0   7       87.39      105.23       13.87 o
  -1   0   7      988.69     1014.46       48.39 o
   1   0   7      243.29      165.15       17.43 o
   3   0   7      469.28      585.61       23.13 o
   5   0   7       10.29        6.70       19.08 o
   7   0   7      215.05      184.36       64.28 o
  -9   1   7       83.81       75.39       23.32 o
  -8   1   7      260.74      243.60       29.04 o
  -7   1   7       72.53       97.93       17.51 o
  -6   1   7      309.35      307.61       26.79 o
  -5   1   7      227.28      200.21       22.84 o
  -4   1   7       79.79      102.15       17.03 o
  -3   1   7       52.05       38.05       16.70 o
  -2   1   7       51.38      142.34        9.75 o
  -1   1   7      592.66      686.55       25.19 o
   0   1   7      313.11      306.90       19.25 o
   1   1   7      292.20      313.37       12.96 o
   2   1   7      275.55      316.49       12.34 o
   3   1   7      238.35      221.15       12.11 o
   4   1   7      804.62      810.44       38.65 o
   5   1   7       16.52       19.31       13.20 o
   6   1   7        9.54       21.05       31.23 o
   7   1   7      117.02      108.59       22.29 o
   8   1   7      357.48      300.70       51.33 o
  -9   2   7       34.90       14.76       18.82 o
  -8   2   7       43.95       37.87       18.73 o
  -7   2   7     1091.07     1058.51       69.55 o
  -6   2   7       15.44        3.46       20.27 o
  -5   2   7       12.15       12.46       20.86 o
  -4   2   7       64.35       98.82       15.72 o
  -3   2   7      798.62      827.04       40.55 o
  -2   2   7      882.03      872.07       35.75 o
  -1   2   7     1252.88     1601.73       41.21 o
   0   2   7     2978.79     2949.72       77.65 o
   1   2   7      147.09      134.93        8.95 o
   2   2   7      764.34      803.32       23.75 o
   3   2   7       41.27       26.40       10.79 o
   4   2   7       44.26       46.24       12.25 o
   5   2   7       13.91       22.40       27.72 o
   6   2   7      367.24      424.13       25.29 o
   7   2   7       16.81       11.82       14.19 o
   8   2   7       98.43       92.09       31.29 o
  -9   3   7      428.07      335.35       42.12 o
  -8   3   7      341.77      376.68       34.12 o
  -7   3   7       85.60      112.05       24.53 o
  -6   3   7      137.20      120.28       24.26 o
  -5   3   7       71.81       62.08       17.82 o
  -4   3   7      623.90      619.52       40.22 o
  -3   3   7       42.28       37.95       13.87 o
  -2   3   7       17.35       21.04        8.39 o
  -1   3   7     5112.75     4725.77      196.15 o
   0   3   7     3735.95     3686.68      110.51 o
   1   3   7       52.35       35.07        6.90 o
   2   3   7       69.07       72.34        6.88 o
   3   3   7       41.52       51.04       10.67 o
   4   3   7      129.19      120.48       15.87 o
   5   3   7       18.75       21.95       19.39 o
   6   3   7      470.41      305.36       29.21 o
   7   3   7      190.71      242.50       22.19 o
   8   3   7       10.59        2.69       27.01 o
  -9   4   7      146.05      188.40       26.35 o
  -8   4   7       45.64       38.34       18.07 o
  -7   4   7       25.73       44.92       15.77 o
  -6   4   7       -8.95        4.56       52.26 o
  -5   4   7      332.42      351.97       34.33 o
  -4   4   7     1297.02     1264.55       75.82 o
  -3   4   7      114.88      112.04       11.86 o
  -2   4   7      122.14      106.98       11.59 o
  -1   4   7      868.34      892.44       32.84 o
   0   4   7       -1.52        4.22        4.23 o
   1   4   7      255.53      288.28       13.66 o
   2   4   7      255.13      215.62       11.26 o
   3   4   7       79.28       76.63       11.14 o
   4   4   7       14.58       14.58       33.88 o
   5   4   7        6.97        8.36       14.30 o
   6   4   7       52.46       65.75       15.11 o
   7   4   7      110.06      125.52       18.33 o
  -9   5   7       51.40       45.74       26.92 o
  -8   5   7       33.33       30.10       21.57 o
  -7   5   7      261.88      300.53       34.79 o
  -6   5   7       53.09       38.39       21.77 o
  -5   5   7       32.29       26.03       14.50 o
  -4   5   7       13.50        0.16       56.00 o
  -3   5   7        5.82        4.33       11.89 o
  -2   5   7       28.48       30.91        8.02 o
  -1   5   7     1177.72     1223.66       39.33 o
   0   5   7       32.39       34.28        7.38 o
   1   5   7       79.37       83.13        8.66 o
   2   5   7       26.22       15.99        7.34 o
   3   5   7      230.98      220.91       18.71 o
   4   5   7      930.04      955.58       45.68 o
   5   5   7       90.52      107.37       15.83 o
   6   5   7       23.15       11.22       14.49 o
   7   5   7       37.99       45.12       16.28 o
  -9   6   7       36.99        2.21       19.38 o
  -8   6   7       91.87       98.85       26.37 o
  -7   6   7      -19.16        0.37       20.46 o
  -6   6   7       31.47       30.67       21.55 o
  -5   6   7      975.64      946.31       71.90 o
  -4   6   7      116.08      137.53       16.18 o
  -3   6   7      620.44      527.26       28.78 o
  -2   6   7       27.07       28.11        9.63 o
  -1   6   7        8.10        8.06       18.88 o
   0   6   7       75.58       76.71        9.74 o
   1   6   7       -0.39        0.79        2.13 o
   2   6   7        7.07        0.00       17.78 o
   3   6   7      296.33      227.15       20.05 o
   4   6   7      171.80      148.89       20.33 o
   5   6   7        8.72       24.65       18.14 o
   6   6   7     1214.37     1069.94       66.87 o
   7   6   7      218.11      173.37       23.67 o
  -8   7   7      311.99      333.26       40.43 o
  -7   7   7      -18.94        1.43       37.47 o
  -6   7   7       65.99       17.19       35.33 o
  -5   7   7       25.43       15.53       20.71 o
  -4   7   7      246.57      231.08       22.22 o
  -3   7   7       17.81       33.06       12.37 o
  -2   7   7       20.25       27.49       11.72 o
  -1   7   7       49.70       46.93       11.47 o
   0   7   7      140.84      173.80       12.54 o
   1   7   7        5.55        4.96       15.43 o
   2   7   7      232.26      349.31       19.70 o
   3   7   7        8.02        4.73       25.22 o
   4   7   7      153.38      124.43       17.94 o
   5   7   7      117.85       78.90       18.41 o
   6   7   7       38.40       34.73       19.04 o
   7   7   7       39.56       22.76       18.57 o
  -8   8   7        7.83        3.23       35.80 o
  -7   8   7       68.01       38.63       21.35 o
  -6   8   7       27.74       27.15       21.68 o
  -5   8   7        3.91        1.26       12.34 o
  -4   8   7       37.77       39.79       15.26 o
  -3   8   7       77.05       89.02       18.41 o
  -2   8   7        4.81       13.77       13.34 o
  -1   8   7      350.35      361.22       25.06 o
   0   8   7       61.89       79.99       10.21 o
   1   8   7       15.21       30.81       16.61 o
   2   8   7     1074.22     1073.64       43.52 o
   3   8   7       28.67        8.56       14.21 o
   4   8   7      251.14      179.70       25.53 o
   5   8   7      133.10      142.08       18.29 o
   6   8   7       48.99       77.99       16.41 o
   7   8   7       15.56        0.76       17.83 o
  -8   9   7      345.62      244.54       50.30 o
  -7   9   7        5.89        6.46       31.26 o
  -6   9   7      157.83      160.96       28.10 o
  -5   9   7       63.94       66.39       17.86 o
  -4   9   7      638.26      611.96       41.14 o
  -3   9   7     1356.45     1316.89       72.97 o
  -2   9   7       -6.11       10.99       16.46 o
  -1   9   7      125.42      146.23       17.36 o
   0   9   7       -8.44        8.44       20.52 o
   1   9   7      110.71      107.95       12.75 o
   2   9   7        6.32        9.63       22.83 o
   3   9   7      622.82      582.62       35.44 o
   4   9   7       46.46       36.23       15.84 o
   5   9   7       -6.46        0.28       31.68 o
   6   9   7       24.01        2.99       17.63 o
  -7  10   7       59.31       49.54       21.31 o
  -6  10   7       49.31       60.44       20.29 o
  -5  10   7       18.49        0.89       14.79 o
  -4  10   7      231.83      206.93       27.03 o
  -3  10   7       10.92        0.02       30.31 o
  -2  10   7      851.34      857.00       53.16 o
  -1  10   7       40.60       41.24       16.00 o
   0  10   7      472.68      499.95       25.25 o
   1  10   7        3.93        0.36       12.60 o
   2  10   7       72.38       79.47       12.84 o
   3  10   7       54.97       44.43       13.50 o
   4  10   7        6.08        0.83       14.32 o
   5  10   7       67.46       80.26       20.68 o
   6  10   7       56.82        5.44       20.35 o
  -7  11   7       29.98       26.30       20.20 o
  -6  11   7      565.02      567.71       57.27 o
  -5  11   7       39.22       33.98       16.80 o
  -4  11   7      137.05      111.71       23.87 o
  -3  11   7      675.54      692.07       50.60 o
  -2  11   7       58.24       49.38       22.20 o
  -1  11   7        3.95        5.67       14.40 o
   0  11   7        5.39       24.05       10.57 o
   1  11   7       81.49       12.57       14.87 o
   2  11   7       21.65       28.82       14.58 o
   3  11   7       -2.49        0.34        8.69 o
   4  11   7       14.84       12.58       46.22 o
   5  11   7       14.96       11.97       22.25 o
  -6  12   7       25.65       25.65       15.32 o
  -5  12   7       12.15        9.14       42.00 o
  -4  12   7       62.30       75.20       20.02 o
  -3  12   7        2.72        6.55       19.59 o
  -2  12   7      104.02      100.34       19.04 o
  -1  12   7       32.40       51.09       17.51 o
   0  12   7       46.83       49.14       14.43 o
   1  12   7       -2.83        3.75       13.46 o
   2  12   7       31.77       26.17       12.23 o
   3  12   7       -4.03        0.65        8.78 o
   4  12   7      117.56       89.69       20.58 o
   5  12   7       56.82       12.17       23.02 o
  -5  13   7        6.26        7.44       34.09 o
  -4  13   7       86.87       42.50       22.21 o
  -3  13   7       62.11       76.57       19.79 o
  -2  13   7       39.63       49.86       16.48 o
  -1  13   7       71.02      111.88       16.62 o
   0  13   7      133.40      157.23       15.73 o
   1  13   7       11.26        4.36       17.08 o
   2  13   7       84.83       94.23       13.58 o
   3  13   7       82.92      139.71       14.66 o
   4  13   7       17.97       32.80       16.66 o
  -5  14   7       33.37       25.75       23.42 o
  -4  14   7       97.83       82.69       24.95 o
  -3  14   7      117.33      102.81       23.13 o
  -2  14   7       14.28        1.61       20.56 o
  -1  14   7       -6.83        3.81       17.20 o
   0  14   7       49.91       56.25       10.77 o
   1  14   7      104.99      150.26       15.51 o
   2  14   7        1.17        0.27        6.84 o
   3  14   7      105.36      169.11       13.56 o
  -3  15   7       37.06       33.20       25.45 o
  -2  15   7       59.91       84.15       22.83 o
  -1  15   7       -2.80        0.75       15.59 o
   0  15   7      173.56      211.59       24.10 o
   1  15   7       32.74       80.63       11.31 o
   2  15   7       56.50       91.98        9.48 o
  -8   0   8       51.30       53.02       22.53 o
  -6   0   8       37.81       94.78       17.29 o
  -4   0   8      153.31      133.65       20.73 o
  -2   0   8      209.31      344.16       15.29 o
   0   0   8      259.94      201.06       24.86 o
   2   0   8      168.17      173.20       18.68 o
   4   0   8      283.01      317.21       19.81 o
   6   0   8      135.27      162.03       50.26 o
  -9   1   8       81.83       93.24       24.82 o
  -8   1   8      -13.72        7.51       33.84 o
  -7   1   8       -5.87        4.04       19.42 o
  -6   1   8       21.43       12.01       14.17 o
  -5   1   8       52.20       29.75       16.69 o
  -4   1   8       23.34       12.85       14.62 o
  -3   1   8      276.64      650.96       14.96 x
  -2   1   8       68.70       66.68       10.12 o
  -1   1   8       17.37       10.25       10.48 o
   0   1   8      367.36      345.35       16.15 o
   1   1   8      442.10      511.33       13.98 o
   2   1   8      163.60      162.14       11.31 o
   3   1   8     1125.64     1225.13       39.45 o
   4   1   8      217.81      223.44       13.69 o
   5   1   8      598.81      637.96       37.87 o
   6   1   8       35.57       28.33       12.04 o
   7   1   8      106.63       98.07       30.05 o
  -9   2   8       21.03       25.07       23.66 o
  -8   2   8       64.08       53.11       19.37 o
  -7   2   8      269.29      228.87       30.89 o
  -6   2   8       23.34       38.93       15.39 o
  -5   2   8       49.21       49.10       18.65 o
  -4   2   8       20.43       11.04       13.90 o
  -3   2   8      259.94      288.47       22.94 o
  -2   2   8      388.45      466.32       21.07 o
  -1   2   8      434.39      430.69       19.70 o
   0   2   8       21.43       28.52        7.01 o
   1   2   8      704.59      761.99       24.32 o
   2   2   8       27.74       27.45        8.04 o
   3   2   8      203.59      215.20       10.74 o
   4   2   8       84.63       82.09       14.28 o
   5   2   8      847.04      741.07       60.03 o
   6   2   8      140.04      132.71       18.91 o
   7   2   8       10.14       14.82       37.12 o
  -9   3   8      146.40      142.22       28.18 o
  -8   3   8       12.75       17.38       38.67 o
  -7   3   8      914.57      921.45       78.40 o
  -6   3   8       13.94        4.85       64.91 o
  -5   3   8       70.62       46.31       19.77 o
  -4   3   8      878.78      874.80       55.29 o
  -3   3   8      565.47      576.09       26.33 o
  -2   3   8     1014.56     1065.45       42.63 o
  -1   3   8     5289.99     5191.44      183.27 o
   0   3   8     1992.25     2160.92       44.75 o
   1   3   8      865.28      855.22       24.39 o
   2   3   8        5.03        0.60       10.65 o
   3   3   8      123.13      122.54       14.13 o
   4   3   8       69.72       70.86       14.82 o
   5   3   8       69.65       49.96       15.95 o
   6   3   8       12.86       10.44       28.30 o
   7   3   8      129.80      130.55       24.43 o
  -9   4   8      114.49      102.97       25.64 o
  -8   4   8      401.32      419.62       48.38 o
  -7   4   8       -6.71        6.64       34.56 o
  -6   4   8      162.56      177.07       28.31 o
  -5   4   8       -2.68        0.06       16.12 o
  -4   4   8       55.25       73.21       17.82 o
  -3   4   8      157.04      159.94       15.51 o
  -2   4   8      735.83      814.66       29.13 o
  -1   4   8      860.66      823.15       30.38 o
   0   4   8     2193.90     2256.39       62.77 o
   1   4   8      776.22      835.41       25.12 o
   2   4   8        1.56        3.50        5.61 o
   3   4   8       20.70       25.60       12.54 o
   4   4   8       29.04       35.38       14.16 o
   5   4   8        5.67       21.44       13.35 o
   6   4   8      288.13      256.07       25.62 o
   7   4   8       -4.88        4.52       17.48 o
  -9   5   8       38.08       37.78       22.69 o
  -8   5   8       39.60       46.68       23.05 o
  -7   5   8       40.94       71.53       22.48 o
  -6   5   8       -5.52        5.50       17.36 o
  -5   5   8       30.27       60.95       16.01 o
  -4   5   8      -11.93        5.02       49.38 o
  -3   5   8      293.10      267.40       22.42 o
  -2   5   8      522.94      496.55       24.96 o
  -1   5   8      432.75      436.31       20.69 o
   0   5   8      680.80      647.83       28.13 o
   1   5   8       -1.52        0.06        5.27 o
   2   5   8       82.50       88.86        9.99 o
   3   5   8      122.47      121.15       15.45 o
   4   5   8      497.92      473.56       31.93 o
   5   5   8      116.97      103.45       19.19 o
   6   5   8       -3.58        1.08       17.11 o
   7   5   8        9.51        8.50       17.14 o
  -8   6   8       30.87       24.32       22.43 o
  -7   6   8       55.85       70.37       23.62 o
  -6   6   8       32.44       11.44       30.69 o
  -5   6   8      457.99      440.06       46.71 o
  -4   6   8        4.77       18.85       39.71 o
  -3   6   8       67.97       63.32       11.53 o
  -2   6   8       39.97       47.55       10.98 o
  -1   6   8       89.15       77.14       12.28 o
   0   6   8       74.24       75.61       10.54 o
   1   6   8       13.12        1.60       16.39 o
   2   6   8       36.09       22.27        9.86 o
   3   6   8       64.78       60.16       13.32 o
   4   6   8       45.37       66.31       22.89 o
   5   6   8       35.61       22.28       13.91 o
   6   6   8       -2.68       10.61       15.87 o
   7   6   8       25.43       27.59       13.35 o
  -8   7   8       -3.28        2.69       19.34 o
  -7   7   8       23.49        0.18       22.58 o
  -6   7   8       36.99       51.49       23.15 o
  -5   7   8      118.91       98.46       19.51 o
  -4   7   8       25.39       40.76       12.25 o
  -3   7   8     1148.78     1068.43       50.40 o
  -2   7   8      333.61      316.64       29.33 o
  -1   7   8       36.24       38.94       10.50 o
   0   7   8        6.00       16.12       16.76 o
   1   7   8      102.57       84.64       14.66 o
   2   7   8       97.03       87.12       13.45 o
   3   7   8       23.86       22.31       17.74 o
   4   7   8       23.06       44.77       16.42 o
   5   7   8      281.45      251.29       25.79 o
   6   7   8       27.64       35.41       16.11 o
  -8   8   8       -5.82        2.16       29.28 o
  -7   8   8        9.47        6.63       29.28 o
  -6   8   8        9.54       20.90       22.46 o
  -5   8   8      775.55      691.20       48.01 o
  -4   8   8       37.62       30.13       12.52 o
  -3   8   8       54.48       62.65       14.18 o
  -2   8   8      246.52      253.86       27.14 o
  -1   8   8       63.31       85.34       12.71 o
   0   8   8       20.64       40.62       12.03 o
   1   8   8      372.48      421.56       22.82 o
   2   8   8       25.98       24.66       12.38 o
   3   8   8      372.28      277.52       31.74 o
   4   8   8       31.77       30.38       14.55 o
   5   8   8      168.07      189.59       19.87 o
   6   8   8       86.87       72.25       19.32 o
  -7   9   8       -1.94       11.23       10.81 o
  -6   9   8       71.81       64.70       26.33 o
  -5   9   8       37.63       29.89       14.67 o
  -4   9   8      220.57      221.22       27.36 o
  -3   9   8      580.92      581.52       40.62 o
  -2   9   8      942.31      939.75       53.12 o
  -1   9   8       23.59       44.34       12.90 o
   0   9   8        6.62        3.31       16.55 o
   1   9   8      151.40      176.85       15.73 o
   2   9   8       68.39       89.97       15.21 o
   3   9   8      106.26       96.13       19.52 o
   4   9   8       26.92       21.80       14.80 o
   5   9   8       -2.29        3.21       13.11 o
   6   9   8       99.82       70.29       23.66 o
  -7  10   8      347.63      258.12       51.57 o
  -6  10   8      399.01      361.96       52.60 o
  -5  10   8      192.05      184.82       24.79 o
  -4  10   8        7.87        1.03       23.71 o
  -3  10   8      225.74      243.63       29.51 o
  -2  10   8       19.95       26.88       13.70 o
  -1  10   8       -2.21        0.05       10.21 o
   0  10   8       75.64       74.04       12.19 o
   1  10   8       53.84        2.61       15.58 o
   2  10   8      265.13      281.80       22.39 o
   3  10   8       53.24       59.52       13.26 o
   4  10   8        1.79        1.48        8.73 o
   5  10   8       33.95       29.98       18.49 o
  -6  11   8       19.59       10.43       20.39 o
  -5  11   8      467.54      393.31       40.50 o
  -4  11   8      218.56      242.92       25.75 o
  -3  11   8      110.14      106.11       21.14 o
  -2  11   8      521.78      592.71       41.31 o
  -1  11   8      198.42      239.15       21.74 o
   0  11   8        7.03       26.35       11.47 o
   1  11   8      153.56      168.29       15.68 o
   2  11   8      103.83      138.97       16.41 o
   3  11   8        6.35        0.15       18.26 o
   4  11   8       13.35       14.27       29.24 o
   5  11   8      -20.08        6.78       15.73 o
  -6  12   8      117.87      113.62       31.41 o
  -5  12   8       20.88       18.90       27.67 o
  -4  12   8        2.13        5.63       11.94 o
  -3  12   8        6.23        7.46       26.89 o
  -2  12   8      -22.63        0.00       20.17 o
  -1  12   8       19.42       24.28       19.43 o
   0  12   8       -6.86        3.46       15.32 o
   1  12   8        2.76        5.49        8.31 o
   2  12   8        4.08        2.57       11.77 o
   3  12   8       -6.65        1.33       20.77 o
   4  12   8       20.06       27.79       16.99 o
  -5  13   8       69.98       37.34       18.75 o
  -4  13   8        9.32       17.82       28.22 o
  -3  13   8       -7.12        0.78       24.30 o
  -2  13   8       45.60       44.98       18.92 o
  -1  13   8       71.32       70.10       16.06 o
   0  13   8      -11.76        7.64       22.16 o
   1  13   8       18.92       36.28        9.00 o
   2  13   8        5.67        4.46       13.55 o
   3  13   8       69.68       91.26       15.68 o
  -4  14   8       20.25       32.32       25.84 o
  -3  14   8       78.63       69.60       23.07 o
  -2  14   8       36.72        0.33       24.24 o
  -1  14   8       16.67        4.09       16.20 o
   0  14   8       87.52      115.80       15.57 o
   1  14   8        4.80       10.79       15.06 o
   2  14   8        5.34        1.30       11.30 o
  -2  15   8       79.89       53.78       25.44 o
  -1  15   8      -21.51        0.60       15.53 o
   0  15   8       72.57       94.55       14.77 o
  -9   0   9      344.65      306.81       54.68 o
  -7   0   9      460.01      379.58       46.88 o
  -5   0   9       37.36       36.60       12.98 o
  -3   0   9      415.19      417.26       39.52 o
  -1   0   9      938.28      846.04       54.49 o
   1   0   9      113.79      158.55       14.31 o
   3   0   9      282.91      238.34       22.67 o
   5   0   9      870.95      778.77       66.19 o
   7   0   9      249.80      227.79       72.18 o
  -9   1   9       31.02       38.71       17.01 o
  -8   1   9      288.48      309.25       36.46 o
  -7   1   9        0.35        5.23        4.57 o
  -6   1   9      201.53      212.72       24.76 o
  -5   1   9      360.23      324.13       38.20 o
  -4   1   9       46.58       63.22       13.89 o
  -3   1   9      108.79      119.66       14.25 o
  -2   1   9       50.37       60.16        9.42 o
  -1   1   9       12.15       13.29       20.62 o
   0   1   9      144.88      133.52       14.18 o
   1   1   9       -5.67        4.49       12.54 o
   2   1   9       53.80       92.15        9.74 o
   3   1   9      835.54      839.56       35.87 o
   4   1   9      133.21      142.06       14.24 o
   5   1   9       14.28       10.27       27.51 o
   6   1   9        8.05       16.02       16.91 o
   7   1   9      107.97       93.83       38.12 o
  -9   2   9       77.65       64.44       25.73 o
  -8   2   9       58.21       76.52       20.04 o
  -7   2   9       67.01       76.03       18.31 o
  -6   2   9       27.14       24.01       20.82 o
  -5   2   9       73.37       76.85       22.15 o
  -4   2   9      210.65      208.64       21.75 o
  -3   2   9       99.72       93.25       13.02 o
  -2   2   9      205.36      212.82       13.63 o
  -1   2   9     2290.26     2151.28       83.44 o
   0   2   9      331.08      324.24       21.40 o
   1   2   9      434.06      467.03       19.65 o
   2   2   9      -22.89       58.76       21.32 x
   3   2   9      163.39      182.13       10.16 o
   4   2   9       64.09       65.37       14.99 o
   5   2   9      123.67      131.43       18.36 o
   6   2   9        3.77        4.38       21.07 o
   7   2   9       -5.82        0.06       54.31 o
  -9   3   9        0.45       22.36        7.56 o
  -8   3   9       -5.37        1.57       26.50 o
  -7   3   9      214.83      201.63       35.64 o
  -6   3   9       44.37       52.16       21.47 o
  -5   3   9       -0.67        3.34        1.77 o
  -4   3   9       19.39       21.49       13.75 o
  -3   3   9       80.83       83.33       14.28 o
  -2   3   9      590.18      596.73       30.79 o
  -1   3   9        6.89       14.75       12.01 o
   0   3   9     1668.37     1667.82       50.32 o
   1   3   9       86.65       77.44        8.94 o
   2   3   9       59.65       65.27       12.64 o
   3   3   9      219.17      197.52       19.10 o
   4   3   9      464.55      523.48       32.35 o
   5   3   9       10.74       17.34       20.01 o
   6   3   9       -8.87        1.24       27.55 o
   7   3   9      -22.30        8.54       30.98 o
  -8   4   9       40.49        8.80       23.57 o
  -7   4   9      105.96      134.04       28.00 o
  -6   4   9       94.48       66.79       15.91 o
  -5   4   9       68.97       94.57       22.57 o
  -4   4   9      406.91      476.42       39.33 o
  -3   4   9      190.30      185.64       17.98 o
  -2   4   9      576.90      595.46       30.48 o
  -1   4   9     1573.91     1525.16       56.48 o
   0   4   9      100.33       74.68        9.12 o
   1   4   9       -3.73        0.04        7.98 o
   2   4   9      361.40      394.63       19.80 o
   3   4   9       14.17       10.25       21.84 o
   4   4   9      405.98      302.02       28.64 o
   5   4   9       58.98       53.33       15.22 o
   6   4   9      291.22      266.31       25.24 o
  -8   5   9      -38.25        1.35       25.17 o
  -7   5   9       74.19       93.09       25.95 o
  -6   5   9       44.74       26.93       21.78 o
  -5   5   9      253.38      278.07       36.03 o
  -4   5   9       41.21       40.76       13.74 o
  -3   5   9       54.98       10.40       12.47 o
  -2   5   9      275.71      283.71       20.03 o
  -1   5   9      579.75      564.10       25.49 o
   0   5   9      435.80      403.37       22.21 o
   1   5   9       24.28        6.69        9.79 o
   2   5   9       13.47       12.61       18.80 o
   3   5   9       38.51       50.44       13.51 o
   4   5   9     1317.23     1249.84       74.42 o
   5   5   9      647.80      670.33       35.82 o
   6   5   9       30.57       21.40       14.68 o
  -8   6   9       44.59       14.96       25.25 o
  -7   6   9       50.56       41.14       24.07 o
  -6   6   9       87.47       71.98       25.96 o
  -5   6   9      171.06      200.85       18.08 o
  -4   6   9      198.75      186.72       21.50 o
  -3   6   9      149.73      153.32       13.94 o
  -2   6   9       53.13       29.65       14.10 o
  -1   6   9       50.67       23.80       13.51 o
   0   6   9      134.55      129.42       14.01 o
   1   6   9      111.46      127.20       12.97 o
   2   6   9      184.36      204.54       13.89 o
   3   6   9      482.15      457.55       40.06 o
   4   6   9       12.45       10.77       19.15 o
   5   6   9        8.46        0.57       26.53 o
   6   6   9      -15.06        1.53       16.75 o
  -8   7   9       86.20       65.58       29.15 o
  -7   7   9        7.08        1.38       40.86 o
  -6   7   9       -9.77        7.22       28.24 o
  -5   7   9       -0.85       29.33        5.87 o
  -4   7   9        8.20       10.21       17.77 o
  -3   7   9       31.88       59.04       15.86 o
  -2   7   9        0.20        0.05        2.15 o
  -1   7   9       -9.02        0.11       21.72 o
   0   7   9       16.85       14.24       15.09 o
   1   7   9       10.89        9.83       21.25 o
   2   7   9       32.54       27.52       11.31 o
   3   7   9        4.47       39.15       20.35 o
   4   7   9       93.33       90.26       14.30 o
   5   7   9       75.46       83.23       15.07 o
   6   7   9      206.37      190.96       23.43 o
  -7   8   9       29.90       35.21       23.11 o
  -6   8   9      132.58      148.93       16.11 o
  -5   8   9       20.28       31.74       15.40 o
  -4   8   9      870.60      713.71       57.36 o
  -3   8   9       -3.48        0.55       10.55 o
  -2   8   9      137.65      143.63       23.55 o
  -1   8   9       -7.57        0.07       25.56 o
   0   8   9       17.21       23.14       16.70 o
   1   8   9      110.72      116.48       15.07 o
   2   8   9      442.52      251.79       34.65 o
   3   8   9       -5.67        0.38       19.55 o
   4   8   9        8.28        0.88       24.65 o
   5   8   9      280.72      234.49       29.19 o
  -7   9   9        1.64        0.03       14.65 o
  -6   9   9        6.34        6.08       36.63 o
  -5   9   9       72.26       55.07       26.97 o
  -4   9   9      339.43      360.46       28.62 o
  -3   9   9       91.92       55.53       19.84 o
  -2   9   9      -14.07        8.50       38.19 o
  -1   9   9       68.27       67.83       14.38 o
   0   9   9      125.45      145.81       16.81 o
   1   9   9       -0.09        0.32        3.02 o
   2   9   9     1032.04     1054.35       49.31 o
   3   9   9       -3.77        0.82       23.57 o
   4   9   9       21.77       16.48       14.88 o
   5   9   9       11.88        6.58       44.09 o
  -6  10   9        9.47        2.68       36.90 o
  -5  10   9       -2.39       22.98       18.15 o
  -4  10   9        0.15        6.63        7.38 o
  -3  10   9      118.21      122.97       24.95 o
  -2  10   9     1520.63     1531.97      102.78 o
  -1  10   9      207.30      223.17       24.15 o
   0  10   9       12.05       34.75       21.46 o
   1  10   9       61.18       61.82       14.22 o
   2  10   9       17.12       15.11       13.95 o
   3  10   9      143.91      123.75       21.74 o
   4  10   9       63.76       49.49       18.13 o
  -6  11   9        0.07        5.81        4.79 o
  -5  11   9       -1.89        2.80        8.24 o
  -4  11   9       69.30       73.59       23.19 o
  -3  11   9       -6.30        0.12       24.25 o
  -2  11   9      513.62      499.40       34.67 o
  -1  11   9       -1.83        2.08        9.54 o
   0  11   9      120.05      128.16       20.13 o
   1  11   9        2.80       10.79       15.93 o
   2  11   9        1.52       11.23       11.01 o
   3  11   9        9.47        9.08       29.55 o
   4  11   9       89.97       84.52       20.23 o
  -5  12   9        9.62        1.07       25.80 o
  -4  12   9       -0.97        0.92        5.77 o
  -3  12   9       10.51        0.05       37.33 o
  -2  12   9        6.04        2.88       24.36 o
  -1  12   9       42.35       47.51       15.58 o
   0  12   9        4.28       15.51       14.32 o
   1  12   9       61.53       76.12       15.87 o
   2  12   9       -3.13        0.96        8.26 o
   3  12   9       12.23        5.40       26.99 o
  -4  13   9       33.97       23.10       24.51 o
  -3  13   9       58.09       36.51       17.35 o
  -2  13   9        4.13        5.23       25.57 o
  -1  13   9       -2.80        2.88        8.05 o
   0  13   9      137.25      151.09       30.26 o
   1  13   9        1.79        1.88        7.56 o
   2  13   9       -8.29        3.54       18.60 o
  -3  14   9        6.86        4.45       26.65 o
  -2  14   9       37.40       10.38       20.34 o
  -1  14   9        4.21        3.14       17.12 o
   0  14   9      231.31      206.93       24.81 o
   1  14   9        5.27        2.37       12.23 o
  -8   0  10     1010.09      824.35      107.78 o
  -6   0  10       29.38       18.32       23.26 o
  -4   0  10      -13.57        2.01       81.43 o
  -2   0  10      221.09      229.38       24.35 o
   0   0  10       78.15       75.60       18.97 o
   2   0  10      277.54      302.69       29.32 o
   4   0  10      372.17      365.15       39.66 o
   6   0  10      229.37      164.64       43.10 o
  -8   1  10       78.00       90.37       21.66 o
  -7   1  10      752.83      770.46       50.78 o
  -6   1  10      -13.31        0.06       25.60 o
  -5   1  10      -13.37        1.81       27.03 o
  -4   1  10      327.35      280.86       24.94 o
  -3   1  10      183.83      160.64       17.61 o
  -2   1  10        4.81        6.33       10.57 o
  -1   1  10      198.24      186.07       17.85 o
   0   1  10       -1.23        0.89        6.75 o
   1   1  10        1.12        0.02        5.73 o
   2   1  10       55.23       64.93        8.80 o
   3   1  10       17.86       11.82       11.19 o
   4   1  10       11.63       17.59       42.29 o
   5   1  10       -5.87        3.04       20.90 o
   6   1  10       24.01        0.00       46.52 o
  -8   2  10       87.99       79.97       25.17 o
  -7   2  10      250.00      208.68       33.55 o
  -6   2  10      329.21      330.83       42.91 o
  -5   2  10       -7.31        3.86       24.56 o
  -4   2  10       35.44       60.32       14.07 o
  -3   2  10      392.49      414.11       23.44 o
  -2   2  10      -11.66        0.42       14.47 o
  -1   2  10       -2.50        0.01       12.19 o
   0   2  10      257.89      241.26       20.50 o
   1   2  10       25.48       71.78        9.39 o
   2   2  10       25.48       36.45       10.43 o
   3   2  10      452.73      501.43       20.68 o
   4   2  10      608.39      634.92       35.89 o
   5   2  10       52.35       50.56       15.47 o
   6   2  10      151.72      158.91       29.99 o
  -8   3  10       81.33       67.26       25.50 o
  -7   3  10       -5.22        6.14       36.16 o
  -6   3  10       36.54       39.63       17.98 o
  -5   3  10        5.97       15.61       23.28 o
  -4   3  10       43.95       27.66       13.26 o
  -3   3  10      419.37      474.83       26.26 o
  -2   3  10       19.09       12.47       11.88 o
  -1   3  10        5.67        7.86       13.08 o
   0   3  10       67.26       44.57        8.44 o
   1   3  10       31.11       28.57        8.91 o
   2   3  10       43.90       58.12        9.59 o
   3   3  10       99.99      151.92       14.13 o
   4   3  10       -7.46        1.00       16.23 o
   5   3  10      117.03      116.93       16.14 o
   6   3  10      362.70      310.15       42.57 o
  -8   4  10      196.26      157.94       32.82 o
  -7   4  10        6.41        0.86       34.83 o
  -6   4  10       26.02       64.59       21.67 o
  -5   4  10      -16.78        2.34       17.72 o
  -4   4  10       -5.32        0.37       17.10 o
  -3   4  10      832.42      741.80       47.82 o
  -2   4  10     1487.32     1484.61       62.31 o
  -1   4  10      108.66      126.27       12.63 o
   0   4  10      127.56      139.72       12.81 o
   1   4  10       64.28       56.62        9.87 o
   2   4  10       10.34       10.30       19.68 o
   3   4  10        7.31        4.59       17.77 o
   4   4  10      157.45      154.83       20.18 o
   5   4  10      102.01      118.11       17.16 o
   6   4  10       -3.50        1.02       11.17 o
  -8   5  10      189.85      183.92       38.61 o
  -7   5  10       12.30        0.66       49.50 o
  -6   5  10      -50.41        7.78       32.96 o
  -5   5  10      508.25      452.89       37.66 o
  -4   5  10       -0.15        1.12        2.48 o
  -3   5  10      796.68      776.58       45.23 o
  -2   5  10      236.42      210.82       19.56 o
  -1   5  10        4.98        6.68       13.79 o
   0   5  10       60.82       56.90        9.56 o
   1   5  10      226.34      214.30       14.32 o
   2   5  10       35.20       49.66        9.90 o
   3   5  10       24.46       16.18       11.86 o
   4   5  10       75.42       84.58       13.93 o
   5   5  10      713.09      684.21       46.51 o
   6   5  10      -12.43        6.19       36.77 o
  -8   6  10       19.69        0.07       34.25 o
  -7   6  10      112.75       96.83       30.02 o
  -6   6  10       23.41       35.70       24.38 o
  -5   6  10      156.24      168.14       17.61 o
  -4   6  10      345.20      361.28       28.32 o
  -3   6  10       88.32       98.85       13.74 o
  -2   6  10        2.09        1.47        6.68 o
  -1   6  10      384.10      412.88       26.25 o
   0   6  10      150.78      149.99       19.23 o
   1   6  10      155.42      184.42       14.48 o
   2   6  10      127.21        4.22       22.66 o
   3   6  10      183.51      174.92       23.20 o
   4   6  10      426.33      386.08       32.54 o
   5   6  10      507.13      490.21       31.28 o
  -7   7  10      198.20      192.00       37.12 o
  -6   7  10       90.48       86.71       14.10 o
  -5   7  10      122.74      142.58       17.05 o
  -4   7  10       20.98       52.08       13.74 o
  -3   7  10       11.41       14.91       22.85 o
  -2   7  10       49.40       49.43       15.17 o
  -1   7  10       76.66       85.86       16.40 o
   0   7  10      191.76      211.46       15.02 o
   1   7  10       11.87       10.56       22.96 o
   2   7  10      187.14      249.81       15.56 o
   3   7  10      158.08      160.07       21.42 o
   4   7  10       36.69        6.95       15.68 o
   5   7  10       10.69       19.78       40.04 o
  -7   8  10        0.45        3.36        7.89 o
  -6   8  10       31.67       27.22       16.80 o
  -5   8  10      296.68      303.99       26.31 o
  -4   8  10       -1.75        7.41        9.90 o
  -3   8  10       57.47       47.31       17.97 o
  -2   8  10       87.91       41.24       19.10 o
  -1   8  10      252.04      143.97       25.07 o
   0   8  10       90.29       55.89       12.88 o
   1   8  10       27.80       48.19       10.36 o
   2   8  10      743.44      684.34       28.58 o
   3   8  10       -3.21        0.15       20.26 o
   4   8  10       20.80        4.89       19.03 o
   5   8  10      183.73      179.45       25.83 o
  -6   9  10       -1.12        0.12       22.04 o
  -5   9  10        8.75        9.29       20.68 o
  -4   9  10       30.77       28.47       16.47 o
  -3   9  10      260.54      283.65       32.87 o
  -2   9  10      116.62      147.30       21.22 o
  -1   9  10      140.63      138.27       22.08 o
   0   9  10       50.88       39.87       13.47 o
   1   9  10       66.16       84.76       13.27 o
   2   9  10       11.69       16.21       21.70 o
   3   9  10       85.27       85.19       18.39 o
   4   9  10       62.64       44.53       17.77 o
  -6  10  10       31.54        4.55       26.09 o
  -5  10  10      133.55      167.25       33.54 o
  -4  10  10       16.95       16.33       24.17 o
  -3  10  10      -15.46        1.00       21.91 o
  -2  10  10      236.97      222.50       31.15 o
  -1  10  10       55.96       52.48       16.93 o
   0  10  10       12.20       20.89       22.18 o
   1  10  10       -2.36        4.76        9.03 o
   2  10  10      103.61      107.03       19.59 o
   3  10  10      145.85      120.44       22.25 o
   4  10  10       32.66       27.70       15.64 o
  -5  11  10       48.67       52.19       23.54 o
  -4  11  10       -9.94        3.53       35.12 o
  -3  11  10       70.14       43.22       22.22 o
  -2  11  10       21.25        4.58       16.03 o
  -1  11  10       80.64       87.46       19.00 o
   0  11  10       25.69       21.02       21.35 o
   1  11  10        5.34        3.05       16.76 o
   2  11  10      129.23      137.76       18.43 o
   3  11  10        7.94       12.65       24.10 o
  -4  12  10       51.85       60.72       20.05 o
  -3  12  10       53.54       32.87       22.36 o
  -2  12  10       16.78       37.95       19.37 o
  -1  12  10       61.07       65.93       17.12 o
   0  12  10        7.08        6.33       30.62 o
   1  12  10       47.01       37.71       17.36 o
   2  12  10        4.50       15.70       12.66 o
  -3  13  10       20.68        3.53       37.36 o
  -2  13  10        1.42        3.45       12.13 o
  -1  13  10        3.73       18.08       15.96 o
   0  13  10       35.79       21.13       19.78 o
   1  13  10       14.91       28.97       21.62 o
  -7   0  11      407.96      402.01       55.18 o
  -5   0  11        8.50       12.43       25.51 o
  -3   0  11       14.09        6.35       35.20 o
  -1   0  11       26.02       22.34       29.63 o
   1   0  11       -5.37        7.52       19.97 o
   3   0  11        1.72        1.12        8.05 o
   5   0  11      -16.70        0.02       24.01 o
  -8   1  11      135.15      103.52       24.95 o
  -7   1  11      -16.63        2.36       22.42 o
  -6   1  11        9.95       27.74       19.83 o
  -5   1  11       -2.58       12.06       18.23 o
  -4   1  11      589.73      578.65       42.47 o
  -3   1  11       60.62       69.71       12.13 o
  -2   1  11     2390.14     2275.33      103.45 o
  -1   1  11      136.23      131.19       17.31 o
   0   1  11       47.13       35.46       13.61 o
   1   1  11       38.51       39.06       13.97 o
   2   1  11      -51.21        0.02       13.05 o
   3   1  11       47.31       45.15       13.96 o
   4   1  11       97.88       57.49       17.26 o
   5   1  11       -3.98       19.84       25.00 o
  -8   2  11       35.76       34.20       21.51 o
  -7   2  11      -10.14        2.88       19.17 o
  -6   2  11        4.37        9.04       18.94 o
  -5   2  11       -0.89        2.56        5.15 o
  -4   2  11      784.15      761.44       37.53 o
  -3   2  11       44.41       53.76       12.83 o
  -2   2  11       43.61       67.59       11.30 o
  -1   2  11       13.30       20.33       23.14 o
   0   2  11     1360.22     1243.54       67.93 o
   1   2  11       75.52       76.30       13.30 o
   2   2  11       37.64        0.97       14.82 o
   3   2  11      177.69      200.33       11.46 o
   4   2  11        3.47        8.70       21.02 o
   5   2  11       46.31       45.57       15.55 o
  -8   3  11       73.42       81.66       22.94 o
  -7   3  11       53.39       84.70       24.46 o
  -6   3  11       12.97        9.10       31.25 o
  -5   3  11       -4.77        1.31       21.40 o
  -4   3  11        2.83        6.05       13.52 o
  -3   3  11        1.22        1.78        8.73 o
  -2   3  11       14.41       11.92       23.75 o
  -1   3  11       15.06       12.14       11.84 o
   0   3  11      263.58      230.31       19.46 o
   1   3  11        0.75        0.36        2.48 o
   2   3  11      107.72       90.09       12.80 o
   3   3  11      112.92      131.22       11.58 o
   4   3  11       99.55      138.20       18.43 o
   5   3  11      174.54      141.38       23.58 o
  -7   4  11        6.04       15.18       36.60 o
  -6   4  11       10.96        7.98       33.27 o
  -5   4  11      186.37      150.29       22.30 o
  -4   4  11       56.77        7.42       16.51 o
  -3   4  11       38.58       58.23       14.48 o
  -2   4  11      694.07      666.86       36.57 o
  -1   4  11     2482.26     2428.48      103.02 o
   0   4  11       11.11        0.10       18.12 o
   1   4  11        2.14       33.59        6.62 o
   2   4  11       91.10       86.21       11.56 o
   3   4  11        3.32        0.00       12.12 o
   4   4  11       17.26       11.31       13.50 o
   5   4  11      362.62      339.10       31.81 o
  -7   5  11        8.87       15.80       29.46 o
  -6   5  11        0.20        0.09        5.31 o
  -5   5  11       39.17       43.69       15.76 o
  -4   5  11      224.45      228.88       25.80 o
  -3   5  11       -4.72        2.11       15.87 o
  -2   5  11      384.51      367.23       29.58 o
  -1   5  11      658.58      669.12       33.04 o
   0   5  11      524.18      521.67       30.14 o
   1   5  11      187.70      162.55       15.01 o
   2   5  11       71.19       82.20       13.38 o
   3   5  11      189.74      204.74       22.25 o
   4   5  11        6.30        8.18       21.89 o
   5   5  11      187.57      177.20       20.77 o
  -7   6  11        8.43       19.46       33.36 o
  -6   6  11       75.96       70.44       15.43 o
  -5   6  11       -2.34       10.46       11.12 o
  -4   6  11        0.94        2.66        4.33 o
  -3   6  11       27.34       40.68       14.62 o
  -2   6  11      314.44      188.26       19.39 o
  -1   6  11        7.38       15.65       33.14 o
   0   6  11       95.56       21.01       16.52 o
   1   6  11       -5.12        1.47       12.21 o
   2   6  11       15.29       27.90       14.78 o
   3   6  11       91.90       80.13       18.25 o
   4   6  11       15.86       10.36       14.53 o
   5   6  11       77.70       72.82       18.41 o
  -7   7  11       72.28       81.20       19.10 o
  -6   7  11      177.02      156.56       34.60 o
  -5   7  11       49.07       54.08       16.57 o
  -4   7  11       22.77       31.38       15.81 o
  -3   7  11       60.10       42.10       15.85 o
  -2   7  11      111.22      137.64       19.03 o
  -1   7  11       54.32       95.51       15.43 o
   0   7  11       -0.41        6.62        4.59 o
   1   7  11        4.85       10.98       14.11 o
   2   7  11      299.98      290.41       18.46 o
   3   7  11       59.99       29.20       18.41 o
   4   7  11      135.86      101.38       21.63 o
  -6   8  11      166.06      146.37       36.31 o
  -5   8  11       35.99       11.91       15.74 o
  -4   8  11       54.53       65.88       15.45 o
  -3   8  11       75.16       70.19       18.89 o
  -2   8  11      106.37      126.27       18.62 o
  -1   8  11       -9.43        0.03       33.99 o
   0   8  11       28.04       26.24       15.57 o
   1   8  11      128.60      133.82       13.87 o
   2   8  11       41.98       65.39       10.62 o
   3   8  11        7.01        7.20       22.84 o
   4   8  11       24.38       27.08       21.94 o
  -6   9  11       -2.31       11.91       29.50 o
  -5   9  11       83.07       68.75       30.06 o
  -4   9  11       21.13       16.26       19.13 o
  -3   9  11      197.85      192.04       27.94 o
  -2   9  11      195.48      207.07       22.65 o
  -1   9  11       -4.47        0.27       13.86 o
   0   9  11        5.67       21.11       14.04 o
   1   9  11       49.36       62.74       13.71 o
   2   9  11       27.94       29.07       13.37 o
   3   9  11       -3.32        0.10       14.43 o
  -5  10  11        6.11        0.95       38.14 o
  -4  10  11       24.51        0.16       14.69 o
  -3  10  11       -2.09        3.68       14.56 o
  -2  10  11       26.10       15.52       14.19 o
  -1  10  11       38.66       47.19       13.72 o
   0  10  11       35.23       31.94       16.04 o
   1  10  11      211.26      309.12       22.24 o
   2  10  11       57.69       59.92       15.37 o
   3  10  11        7.76        0.52       26.84 o
  -4  11  11        7.51       17.09       40.34 o
  -3  11  11       58.56       40.76       22.97 o
  -2  11  11        3.95       12.55       15.91 o
  -1  11  11       84.78       91.37       20.30 o
   0  11  11       26.84        2.01       14.94 o
   1  11  11        1.19        3.97        7.65 o
   2  11  11       18.98        0.30       15.85 o
  -3  12  11       35.20       23.50       31.58 o
  -2  12  11       81.20      115.59       19.00 o
  -1  12  11       29.86       21.43       18.25 o
   0  12  11       -6.97       17.17       18.05 o
   1  12  11        7.28        0.55       26.36 o
  -6   0  12       16.85        7.69       23.34 o
  -4   0  12      598.55      598.46       43.24 o
  -2   0  12      110.73      154.04       26.73 o
   0   0  12       34.60       52.74       18.85 o
   2   0  12       -3.23        1.70       15.17 o
   4   0  12        0.07        2.38        5.90 o
  -7   1  12      233.40      168.59       36.13 o
  -6   1  12       15.62        2.19       14.12 o
  -5   1  12       -7.66        1.52       20.33 o
  -4   1  12      -23.86        5.16       13.59 o
  -3   1  12      151.48       92.55       19.17 o
  -2   1  12       28.71       73.31       13.27 o
  -1   1  12       55.22       61.60       15.47 o
   0   1  12        4.18        1.34       17.72 o
   1   1  12        3.21        3.87       10.61 o
   2   1  12       71.58       81.13       13.72 o
   3   1  12       14.73       31.17       22.60 o
   4   1  12       18.10       12.07       33.89 o
   5   1  12       21.10       12.27       24.59 o
  -7   2  12       12.08        9.10       35.27 o
  -6   2  12       52.79       26.60       18.88 o
  -5   2  12       45.30       66.95       11.71 o
  -4   2  12     1154.64     1081.03       58.53 o
  -3   2  12       53.54       22.09       16.41 o
  -2   2  12      103.98      169.59       18.00 o
  -1   2  12       50.71       59.99       17.63 o
   0   2  12       88.32       42.54       13.61 o
   1   2  12        4.95        3.11       11.80 o
   2   2  12      113.34      146.57       13.85 o
   3   2  12       13.90       11.07       16.69 o
   4   2  12        5.97        1.32       30.77 o
  -7   3  12      -23.12        6.70       19.79 o
  -6   3  12        5.27       14.69       31.64 o
  -5   3  12       -5.07        0.46       17.66 o
  -4   3  12        1.57        0.20        8.04 o
  -3   3  12        6.05       17.32       12.81 o
  -2   3  12      230.49       33.67       39.33 o
  -1   3  12      138.73       93.68       17.19 o
   0   3  12      475.71      432.84       31.05 o
   1   3  12       72.84      105.94       11.83 o
   2   3  12      252.10      274.22       20.23 o
   3   3  12       80.33       73.66       10.26 o
   4   3  12      105.44       80.02       15.48 o
  -7   4  12        7.01        0.22       41.57 o
  -6   4  12       86.75       94.99       23.53 o
  -5   4  12       -2.88        9.48        8.94 o
  -4   4  12        7.49        8.23       18.97 o
  -3   4  12      -16.97        0.28       11.69 o
  -2   4  12      118.41      169.37       17.10 o
  -1   4  12     1352.92     1383.97       64.60 o
   0   4  12        3.45       19.41       10.05 o
   1   4  12        8.20        7.61       11.64 o
   2   4  12       55.70       47.35       11.51 o
   3   4  12       32.51        5.95       16.10 o
   4   4  12       66.61       83.03       17.14 o
  -7   5  12       30.95       13.86       38.45 o
  -6   5  12        8.05       19.14       35.42 o
  -5   5  12        2.14       17.30        7.52 o
  -4   5  12        5.32       11.00       24.00 o
  -3   5  12      254.61      239.75       22.73 o
  -2   5  12      384.57      347.00       27.30 o
  -1   5  12      396.91      399.76       23.41 o
   0   5  12      364.46      332.03       23.27 o
   1   5  12      113.24      111.48       13.26 o
   2   5  12       72.83       70.68        9.80 o
   3   5  12        8.28       16.72       27.35 o
   4   5  12       27.29       15.30       15.36 o
  -6   6  12        0.50        3.68        5.49 o
  -5   6  12      529.23      457.47       38.31 o
  -4   6  12      135.61      144.58       20.84 o
  -3   6  12       55.74       70.01       13.91 o
  -2   6  12       75.39      101.89       16.05 o
  -1   6  12      237.39      264.97       21.10 o
   0   6  12       24.58       26.90       11.36 o
   1   6  12      249.92      245.69       18.69 o
   2   6  12       84.96      107.14       12.12 o
   3   6  12       15.88       10.69       19.29 o
   4   6  12       71.09       51.78       18.65 o
  -6   7  12        4.77       10.71       16.25 o
  -5   7  12      149.83      144.97       21.50 o
  -4   7  12        1.59        0.59       14.57 o
  -3   7  12       36.99       59.09       13.35 o
  -2   7  12       56.56       59.80       16.50 o
  -1   7  12       17.82        0.48       19.93 o
   0   7  12       56.94       59.23       12.36 o
   1   7  12        8.43        0.15       14.83 o
   2   7  12       17.52       29.00        9.08 o
   3   7  12       23.53       39.12       20.43 o
  -5   8  12        4.77        5.49       18.13 o
  -4   8  12       28.68       11.09       16.34 o
  -3   8  12       77.81      168.77       18.80 o
  -2   8  12      146.49      184.40       25.90 o
  -1   8  12        8.28        3.44       26.02 o
   0   8  12       -3.88        0.50       13.75 o
   1   8  12       -0.52        0.98        3.57 o
   2   8  12       24.09       10.32       22.54 o
   3   8  12        4.32        4.28       24.69 o
  -5   9  12       67.93       40.82       29.80 o
  -4   9  12       14.24       17.66       47.86 o
  -3   9  12       63.76       82.89       17.33 o
  -2   9  12       54.36       52.07       19.24 o
  -1   9  12        6.97        2.59       24.12 o
   0   9  12       13.57       11.55       42.63 o
   1   9  12       64.85       87.61       15.07 o
   2   9  12        4.96       15.55       18.16 o
  -4  10  12       12.63       10.96       36.41 o
  -3  10  12      117.03      194.74       22.33 o
  -2  10  12       -2.13        0.15       17.05 o
  -1  10  12       13.98        0.68       44.39 o
   0  10  12       -7.76        1.36       15.99 o
   1  10  12       32.16       65.64       13.93 o
  -2  11  12        6.90        0.02       26.57 o
  -1  11  12      -13.83        2.68       37.23 o
   0  11  12       -2.01        7.15       15.92 o
  -7   0  13       23.04       54.99       31.61 o
  -5   0  13        4.25      382.19       25.09 x
  -3   0  13      118.11      114.09       25.70 o
  -1   0  13       -2.31        3.25       14.67 o
   1   0  13      368.44      348.32       45.64 o
   3   0  13       -7.16        0.57       23.58 o
  -6   1  13       19.24        1.78       14.58 o
  -5   1  13      -17.33        3.38       11.98 o
  -4   1  13       10.35       21.97       25.32 o
  -3   1  13       90.32       79.89       14.91 o
  -2   1  13       45.24       94.78       27.18 o
  -1   1  13       17.04       28.90       20.30 o
   0   1  13      289.36      228.33       24.93 o
   1   1  13      128.89      120.04       18.47 o
   2   1  13       -1.84        1.05       17.91 o
   3   1  13       30.39       46.38       12.71 o
   4   1  13       10.89       11.23       73.59 o
  -6   2  13        7.16        2.00       20.23 o
  -5   2  13       18.19        0.72       16.18 o
  -4   2  13       10.74       22.27       19.45 o
  -3   2  13      778.96      706.42       39.56 o
  -2   2  13      162.74      154.18       18.49 o
  -1   2  13       13.81       27.99       18.68 o
   0   2  13      423.84      379.38       26.87 o
   1   2  13        7.10        1.68       17.19 o
   2   2  13       33.14       43.96       10.46 o
   3   2  13      106.00      135.19       13.96 o
   4   2  13       22.59       18.16       18.69 o
  -6   3  13       33.67       34.16       20.36 o
  -5   3  13       41.35       37.90       11.74 o
  -4   3  13        6.71        5.78       22.65 o
  -3   3  13       63.77       93.41       13.13 o
  -2   3  13      265.49      250.20       22.12 o
  -1   3  13       14.67        9.50       25.17 o
   0   3  13      145.70      152.14       17.11 o
   1   3  13       96.60      107.08       18.05 o
   2   3  13       25.65       39.03       10.45 o
   3   3  13       16.36       13.80       17.07 o
  -6   4  13        0.07        4.42        4.27 o
  -5   4  13       21.29        9.18       13.35 o
  -4   4  13        0.84        5.55        3.41 o
  -3   4  13      342.71      285.32       26.44 o
  -2   4  13        7.55        5.28       22.60 o
  -1   4  13      299.79      292.27       23.54 o
   0   4  13       -6.05        1.09       14.77 o
   1   4  13       17.75        8.22       14.89 o
   2   4  13      -11.14        2.27       17.43 o
   3   4  13      401.40      365.07       31.35 o
  -6   5  13       60.85       73.66       24.52 o
  -5   5  13      364.88      341.71       29.34 o
  -4   5  13       71.08      112.03       14.35 o
  -3   5  13       12.23        8.51       25.72 o
  -2   5  13       15.54        7.95       15.38 o
  -1   5  13        8.65        3.64       27.20 o
   0   5  13       26.92       59.50       10.80 o
   1   5  13       10.56       11.06       16.42 o
   2   5  13        3.06        0.21       12.02 o
   3   5  13       52.55       85.39       25.52 o
  -5   6  13        3.08        9.40       24.09 o
  -4   6  13        2.86       38.90       14.12 o
  -3   6  13      132.47      162.23       20.48 o
  -2   6  13       -1.64        0.25       11.22 o
  -1   6  13      330.78      345.77       30.98 o
   0   6  13      198.35      198.19       18.87 o
   1   6  13       78.09       88.33       15.25 o
   2   6  13       -9.81       10.89       39.33 o
   3   6  13       88.54       68.51       23.26 o
  -5   7  13       19.24        5.43       13.92 o
  -4   7  13        8.30        8.88       24.51 o
  -3   7  13        4.03       11.91       17.11 o
  -2   7  13       49.21       46.53       20.70 o
  -1   7  13        5.07        2.00       12.81 o
   0   7  13        8.83        1.99       21.78 o
   1   7  13       75.61       75.29       14.84 o
   2   7  13       13.98       20.61       31.81 o
  -4   8  13       29.98       28.47       16.49 o
  -3   8  13      101.91       87.25       23.38 o
  -2   8  13      622.23      508.86       40.30 o
  -1   8  13       26.43       19.75       13.52 o
   0   8  13        8.20        5.43       31.21 o
   1   8  13      155.40      153.12       17.98 o
  -3   9  13      450.49      385.62       37.55 o
  -2   9  13      148.50      191.03       20.78 o
  -1   9  13      -16.40        0.05       22.46 o
   0   9  13       13.24       28.21       22.74 o
  -4   0  14       34.82       35.84       20.01 o
  -2   0  14      104.02       87.08       26.51 o
   0   0  14       10.29       25.69       17.10 o
   2   0  14       -0.45       17.52        1.77 o
  -5   1  14       26.84       35.34       10.80 o
  -4   1  14        5.31        4.88       15.06 o
  -3   1  14       69.91       56.85       15.29 o
  -2   1  14        9.13        0.38       21.37 o
  -1   1  14       10.25        2.02       25.93 o
   0   1  14        6.82        0.04       17.92 o
   1   1  14        8.09        6.55       24.89 o
   2   1  14       18.69        0.18       13.58 o
  -5   2  14       34.42       30.62       13.19 o
  -4   2  14        7.96        0.26       18.91 o
  -3   2  14       54.91       69.28       14.31 o
  -2   2  14      100.07       92.35       16.86 o
  -1   2  14       80.12       49.60       15.45 o
   0   2  14       34.72       28.20       11.86 o
   1   2  14       80.53      100.83       15.53 o
   2   2  14        8.09       15.81       26.24 o
  -5   3  14      112.15      163.97       18.88 o
  -4   3  14       14.85        4.38       33.34 o
  -3   3  14        1.88        5.78        5.45 o
  -2   3  14       99.98       91.75       17.65 o
  -1   3  14       62.22       78.12       15.40 o
   0   3  14       -6.92        0.01       24.55 o
   1   3  14      124.45      101.09       18.09 o
   2   3  14       49.92       59.35       14.97 o
  -5   4  14       19.18       24.98       15.47 o
  -4   4  14        4.65        4.92       17.20 o
  -3   4  14        0.57        0.85        3.58 o
  -2   4  14       37.16       27.36       13.42 o
  -1   4  14       98.22       91.74       16.78 o
   0   4  14       -2.68        8.97       12.70 o
   1   4  14       81.17       64.38       16.56 o
   2   4  14       31.17       55.19       26.35 o
  -4   5  14       83.75       87.99       13.00 o
  -3   5  14       20.58        1.14       15.24 o
  -2   5  14        3.64       19.74       12.75 o
  -1   5  14       51.12       39.41       13.75 o
   0   5  14        2.39       13.92       14.49 o
   1   5  14        1.79        3.05       15.35 o
  -4   6  14       39.52       55.51       12.69 o
  -3   6  14      133.09      162.78       17.60 o
  -2   6  14      458.14      463.27       32.08 o
  -1   6  14      143.28      189.51       21.98 o
   0   6  14        7.76        6.60       21.93 o
   1   6  14        6.23        4.20       21.81 o
  -3   7  14      118.97      118.65       20.81 o
  -2   7  14       46.23       37.94       17.30 o
  -1   7  14      188.77      203.74       24.37 o
   0   7  14       -1.16        0.71        7.34 o
  -3   0  15       55.33       49.03       24.72 o
  -1   0  15      -45.04        0.10       25.21 o
   1   0  15       -9.84        1.42       34.75 o
  -4   1  15       35.08       40.90       17.94 o
  -3   1  15       47.10       54.50       15.08 o
  -2   1  15        2.06        0.46       11.09 o
  -1   1  15       75.85       91.58       16.52 o
   0   1  15        9.54       22.84       26.08 o
   1   1  15       15.11        2.71       17.55 o
  -4   2  15       75.22       52.47       16.90 o
  -3   2  15        2.00        3.25       12.00 o
  -2   2  15        4.38        5.98       18.30 o
  -1   2  15       39.94       50.28       14.04 o
   0   2  15       31.20       22.52       13.43 o
  -3   3  15       -4.21       10.29       18.50 o
  -2   3  15       24.61       17.32       16.58 o
  -1   3  15       23.74       12.98       14.11 o
   0   3  15       13.27        0.00       27.01 o
  -3   4  15       16.61        9.64       13.20 o
  -2   4  15       28.16       27.28       16.89 o
  -1   4  15       59.56       73.90       15.20 o
   0   4  15      108.94      106.95       21.39 o
